# Supplementary material for: Aqua­{tris­[(1H-benzimidazol-2-yl-κN 3)meth­yl]amine}­zinc 5-(dimethyl­amino)­naphthalene-1-sulfonate perchlorate 2.5-hydrate
Source: Acta Crystallogr Sect E Struct Rep Online. 2011 Nov 12;67(Pt 12):m1755. doi: 10.1107/S1600536811047453 (PMC3238661; doi:10.1107/S1600536811047453)
Supplement: Supplementary file 1 [file e-67-m1755-sup1.cif]

##############################################################################
#                                                                            #
# This CIF contains the data in a paper accepted for publication in          #
# Acta Crystallographica Section E. It conforms to the requirements of       #
# Notes for Authors for Acta Crystallographica Section E, and has been       #
# peer reviewed under the auspices of the IUCr Commission on Journals.       #
#                                                                            #
# Full details of the Crystallographic Information File format               #
# are given in the paper "The Crystallographic Information File (CIF):       #
# a New Standard Archive File for Crystallography" by S. R. Hall, F. H.      #
# Allen and I. D. Brown [Acta Cryst. (1991), A47, 655-685].                  #
#                                                                            #
# The current version of the core CIF dictionary is obtainable from          #
# ftp://ftp.iucr.org/pub/cif_core.dic.                                       #
#                                                                            #
# Software is freely available for graphical display of the structure(s)     #
# in this CIF. For information consult the CIF software page                 #
# http://www.iucr.org/resources/cif/software.                                #
#                                                                            #
# This file may be used for bona fide research purposes within the           #
# scientific community so long as proper attribution is given to the journal # 
# article from which it was obtained.                                        #
#                                                                            #
##############################################################################
data_global
_audit_creation_method     'form.cif (version 2.0)'
_journal_data_validation_number     ?
_journal_date_recd_electronic     2011-10-23
_journal_date_accepted     2011-11-09
_journal_name_full     'Acta Crystallographica, Section E'
_journal_year     2011
_journal_volume     67
_journal_issue     12
_journal_page_first     m1755
_journal_page_last     m1755
_journal_paper_category     QM
_journal_coeditor_code     LH5361
_publ_contact_author_name     'Prof. Xiao, Zuo-an'
_publ_contact_author_address
;
      School of Chemical Engineering and Food Science
      Xiangfan University
      Xiangfan 441053
      People's Republic of China
;
_publ_contact_author_email     'blueice8250@yahoo.com.cn'
_publ_contact_author_fax     ?
_publ_contact_author_phone     '0086-0710-3592609'
_publ_section_title
;
Aqua{tris[(1<i>H</i>-benzimidazol-2-yl-\k<i>N</i>^3^)methyl]amine}zinc
5-(dimethylamino)naphthalene-1-sulfonate perchlorate 2.5-hydrate
;
loop_
    _publ_author_name
    _publ_author_address
    'Xiao, Zuo-an'
;     School of Chemical Engineering and Food Science
      Xiangfan University
      Xiangfan 441053
      People's Republic of China
;
    'Jiang, Ting-ting'
;     School of Chemical Engineering and Food Science
      Xiangfan University
      Xiangfan 441053
      People's Republic of China
;
data_I
_audit_creation_method     SHELXL-97
_chemical_name_systematic
;
Aqua{tris[(1<i>H</i>-benzimidazol-2-yl-\k<i>N</i>^3^)methyl]amine}zinc
5-(dimethylamino)naphthalene-1-sulfonate perchlorate 2.5-hydrate
;
_chemical_name_common     ?
_chemical_formula_moiety
                      'C24 H23 N7 O Zn 2+, C12 H12 N O3 S -, Cl O4 -, 2.5(H2 O)'
_chemical_formula_sum     'C36 H40 Cl N8 O10.5 S Zn'
_chemical_formula_iupac
                    '[Zn (C24 H21 N7) (H2 O)] (C12 H12 N O3 S) (Cl O4), 2.5H2 O'
_chemical_formula_weight     885.64
_chemical_melting_point     ?
_symmetry_cell_setting     monoclinic
_symmetry_space_group_name_H-M     'C 2/c'
_symmetry_space_group_name_Hall     '-C 2yc'
loop_
    _symmetry_equiv_pos_as_xyz
    'x, y, z'
    '-x, y, -z+1/2'
    'x+1/2, y+1/2, z'
    '-x+1/2, y+1/2, -z+1/2'
    '-x, -y, -z'
    'x, -y, z-1/2'
    '-x+1/2, -y+1/2, -z'
    'x+1/2, -y+1/2, z-1/2'
_cell_length_a     26.327(2)
_cell_length_b     12.4462(10)
_cell_length_c     25.166(2)
_cell_angle_alpha     90.00
_cell_angle_beta     100.242(2)
_cell_angle_gamma     90.00
_cell_volume     8115.0(11)
_cell_formula_units_Z     8
_cell_measurement_reflns_used     7269
_cell_measurement_theta_min     2.35
_cell_measurement_theta_max     23.18
_cell_measurement_temperature     298(2)
_exptl_crystal_description     block
_exptl_crystal_colour     yellow
_exptl_crystal_size_max     0.30
_exptl_crystal_size_mid     0.20
_exptl_crystal_size_min     0.10
_exptl_crystal_density_diffrn     1.450
_exptl_crystal_density_meas     ?
_exptl_crystal_density_method     'not measured'
_exptl_crystal_F_000     3672
_exptl_absorpt_coefficient_mu     0.789
_exptl_absorpt_correction_type     multi-scan
_exptl_absorpt_process_details     '(SADABS; Sheldrick, 1996)'
_exptl_absorpt_correction_T_min     0.7876
_exptl_absorpt_correction_T_max     0.9252
_exptl_special_details     ?
_diffrn_ambient_temperature     298(2)
_diffrn_radiation_type     MoK\a
_diffrn_radiation_wavelength     0.71073
_diffrn_radiation_source     'fine-focus sealed tube'
_diffrn_radiation_monochromator     graphite
_diffrn_measurement_device_type     'Bruker SMART CCD'
_diffrn_measurement_method     '\f and \w scans'
_diffrn_detector_area_resol_mean     ?
_diffrn_reflns_number     32018
_diffrn_reflns_av_R_equivalents     0.0792
_diffrn_reflns_av_sigmaI/netI     0.0562
_diffrn_reflns_theta_min     1.64
_diffrn_reflns_theta_max     25.01
_diffrn_reflns_theta_full     25.01
_diffrn_measured_fraction_theta_max     0.999
_diffrn_measured_fraction_theta_full     0.999
_diffrn_reflns_limit_h_min     -31
_diffrn_reflns_limit_h_max     31
_diffrn_reflns_limit_k_min     -14
_diffrn_reflns_limit_k_max     14
_diffrn_reflns_limit_l_min     -29
_diffrn_reflns_limit_l_max     29
_diffrn_standards_number     ?
_diffrn_standards_interval_count     ?
_diffrn_standards_interval_time     ?
_diffrn_standards_decay_%     ?
_refine_special_details
;
 Refinement of F^2^ against ALL reflections.  The weighted R-factor wR and
 goodness of fit S are based on F^2^, conventional R-factors R are based
 on F, with F set to zero for negative F^2^. The threshold expression of
 F^2^ > 2sigma(F^2^) is used only for calculating R-factors(gt) etc. and is
 not relevant to the choice of reflections for refinement.  R-factors based
 on F^2^ are statistically about twice as large as those based on F, and R-
 factors based on ALL data will be even larger.
;
_reflns_number_total     7146
_reflns_number_gt     5127
_reflns_threshold_expression     I>2\s(I)
_refine_ls_structure_factor_coef     Fsqd
_refine_ls_matrix_type     full
_refine_ls_R_factor_all     0.0822
_refine_ls_R_factor_gt     0.0623
_refine_ls_wR_factor_gt     0.1699
_refine_ls_wR_factor_ref     0.1801
_refine_ls_goodness_of_fit_ref     0.993
_refine_ls_restrained_S_all     1.001
_refine_ls_number_reflns     7146
_refine_ls_number_parameters     525
_refine_ls_number_restraints     21
_refine_ls_hydrogen_treatment     constr
_refine_ls_weighting_scheme     calc
_refine_ls_weighting_details
                 'calc w=1/[\s^2^(Fo^2^)+(0.1174P)^2^] where P=(Fo^2^+2Fc^2^)/3'
_atom_sites_solution_hydrogens     geom
_atom_sites_solution_primary     direct
_atom_sites_solution_secondary     difmap
_refine_ls_shift/su_max     0.001
_refine_ls_shift/su_mean     0.000
_refine_diff_density_max     0.961
_refine_diff_density_min     -0.506
_refine_ls_extinction_method     none
_refine_ls_extinction_coef     ?
loop_
    _atom_type_symbol
    _atom_type_description
    _atom_type_scat_dispersion_real
    _atom_type_scat_dispersion_imag
    _atom_type_scat_source
    'C' 'C' 0.0033 0.0016
                         'International Tables Vol C Tables 4.2.6.8 and 6.1.1.4'
    'H' 'H' 0.0000 0.0000
                         'International Tables Vol C Tables 4.2.6.8 and 6.1.1.4'
    'N' 'N' 0.0061 0.0033
                         'International Tables Vol C Tables 4.2.6.8 and 6.1.1.4'
    'O' 'O' 0.0106 0.0060
                         'International Tables Vol C Tables 4.2.6.8 and 6.1.1.4'
    'S' 'S' 0.1246 0.1234
                         'International Tables Vol C Tables 4.2.6.8 and 6.1.1.4'
    'Cl' 'Cl' 0.1484 0.1585
                         'International Tables Vol C Tables 4.2.6.8 and 6.1.1.4'
    'Zn' 'Zn' 0.2839 1.4301
                         'International Tables Vol C Tables 4.2.6.8 and 6.1.1.4'
_computing_data_collection     'SMART (Bruker, 2001)'
_computing_cell_refinement     'SAINT (Bruker, 2001)'
_computing_data_reduction     'SAINT (Bruker, 2001)'
_computing_structure_solution     'SHELXS97 (Sheldrick, 2008)'
_computing_structure_refinement     'SHELXL97 (Sheldrick, 2008)'
_computing_molecular_graphics     'PLATON (Spek, 2009)'
_computing_publication_material     'SHELXTL (Sheldrick, 2008)'
loop_
    _atom_site_type_symbol
    _atom_site_label
    _atom_site_fract_x
    _atom_site_fract_y
    _atom_site_fract_z
    _atom_site_U_iso_or_equiv
    _atom_site_adp_type
    _atom_site_calc_flag
    _atom_site_refinement_flags
    _atom_site_occupancy
    _atom_site_symmetry_multiplicity
    _atom_site_disorder_assembly
    _atom_site_disorder_group
    Zn Zn1 0.368534(15) 0.67112(3) 0.425319(17) 0.04460(18) Uani d . 1 1 . .
    C C1 0.40414(18) 0.8930(3) 0.3887(2) 0.0747(14) Uani d . 1 1 . .
    H H1A 0.4331 0.9415 0.3893 0.090 Uiso calc R 1 1 . .
    H H1B 0.3726 0.9338 0.3781 0.090 Uiso calc R 1 1 . .
    C C2 0.40665(16) 0.8048(4) 0.3486(2) 0.0657(13) Uani d . 1 1 . .
    C C3 0.39395(15) 0.6491(4) 0.30729(18) 0.0640(13) Uani d . 1 1 . .
    C C4 0.38204(17) 0.5451(4) 0.29224(18) 0.0680(13) Uani d . 1 1 . .
    H H4 0.3674 0.4991 0.3144 0.082 Uiso calc R 1 1 . .
    C C5 0.3924(2) 0.5108(6) 0.2435(2) 0.0934(18) Uani d . 1 1 . .
    H H5 0.3852 0.4406 0.2318 0.112 Uiso calc R 1 1 . .
    C C6 0.4145(3) 0.5854(9) 0.2110(3) 0.124(3) Uani d . 1 1 . .
    H H6 0.4207 0.5615 0.1777 0.149 Uiso calc R 1 1 . .
    C C7 0.4267(3) 0.6842(7) 0.2244(3) 0.103(2) Uani d . 1 1 . .
    H H7 0.4419 0.7295 0.2024 0.124 Uiso calc R 1 1 . .
    C C8 0.41569(18) 0.7176(6) 0.2735(2) 0.0799(15) Uani d . 1 1 . .
    C C9 0.37145(17) 0.8994(3) 0.4741(2) 0.0653(12) Uani d . 1 1 . .
    H H9A 0.3721 0.9766 0.4688 0.078 Uiso calc R 1 1 . .
    H H9B 0.3834 0.8847 0.5121 0.078 Uiso calc R 1 1 . .
    C C10 0.31871(16) 0.8594(3) 0.45783(18) 0.0577(11) Uani d . 1 1 . .
    C C11 0.25419(15) 0.7558(3) 0.42260(16) 0.0498(9) Uani d . 1 1 . .
    C C12 0.22274(16) 0.6785(3) 0.39532(19) 0.0618(11) Uani d . 1 1 . .
    H H12 0.2364 0.6171 0.3822 0.074 Uiso calc R 1 1 . .
    C C13 0.16983(18) 0.6951(4) 0.3880(2) 0.0768(14) Uani d . 1 1 . .
    H H13 0.1475 0.6439 0.3698 0.092 Uiso calc R 1 1 . .
    C C14 0.14966(19) 0.7880(5) 0.4078(2) 0.0857(15) Uani d . 1 1 . .
    H H14 0.1141 0.7973 0.4021 0.103 Uiso calc R 1 1 . .
    C C15 0.18053(19) 0.8651(4) 0.4350(2) 0.0770(14) Uani d . 1 1 . .
    H H15 0.1669 0.9263 0.4482 0.092 Uiso calc R 1 1 . .
    C C16 0.23340(17) 0.8479(3) 0.44196(19) 0.0593(11) Uani d . 1 1 . .
    C C17 0.45856(16) 0.8302(3) 0.4718(2) 0.0640(12) Uani d . 1 1 . .
    H H17A 0.4686 0.8894 0.4966 0.077 Uiso calc R 1 1 . .
    H H17B 0.4825 0.8269 0.4467 0.077 Uiso calc R 1 1 . .
    C C18 0.45987(14) 0.7271(3) 0.50249(16) 0.0478(9) Uani d . 1 1 . .
    C C19 0.44282(13) 0.5649(3) 0.52476(14) 0.0407(8) Uani d . 1 1 . .
    C C20 0.42248(15) 0.4624(3) 0.52827(16) 0.0468(9) Uani d . 1 1 . .
    H H20 0.3933 0.4392 0.5046 0.056 Uiso calc R 1 1 . .
    C C21 0.44819(15) 0.3965(3) 0.56908(16) 0.0535(10) Uani d . 1 1 . .
    H H21 0.4359 0.3274 0.5729 0.064 Uiso calc R 1 1 . .
    C C22 0.49164(16) 0.4313(4) 0.60412(18) 0.0627(11) Uani d . 1 1 . .
    H H22 0.5076 0.3845 0.6307 0.075 Uiso calc R 1 1 . .
    C C23 0.51212(16) 0.5323(4) 0.60114(18) 0.0594(11) Uani d . 1 1 . .
    H H23 0.5412 0.5552 0.6251 0.071 Uiso calc R 1 1 . .
    C C24 0.48661(13) 0.5985(3) 0.55993(15) 0.0459(9) Uani d . 1 1 . .
    C C25 0.2954(2) -0.0119(4) 0.2644(2) 0.0736(14) Uani d . 1 1 . .
    C C26 0.3384(3) 0.0095(4) 0.2441(2) 0.0859(16) Uani d . 1 1 . .
    H H26 0.3434 -0.0244 0.2125 0.103 Uiso calc R 1 1 . .
    C C27 0.3762(2) 0.0826(5) 0.2699(2) 0.0878(15) Uani d . 1 1 . .
    H H27 0.4053 0.0962 0.2547 0.105 Uiso calc R 1 1 . .
    C C28 0.37068(18) 0.1332(4) 0.31654(19) 0.0664(12) Uani d . 1 1 . .
    H H28 0.3964 0.1787 0.3340 0.080 Uiso calc R 1 1 . .
    C C29 0.32507(15) 0.1158(3) 0.33825(16) 0.0526(10) Uani d . 1 1 . .
    C C30 0.31580(15) 0.1641(3) 0.38677(17) 0.0504(10) Uani d . 1 1 . .
    C C31 0.26929(18) 0.1555(3) 0.4027(2) 0.0655(12) Uani d . 1 1 . .
    H H31 0.2639 0.1882 0.4345 0.079 Uiso calc R 1 1 . .
    C C32 0.22930(18) 0.0971(4) 0.3709(2) 0.0803(15) Uani d . 1 1 . .
    H H32 0.1968 0.0953 0.3804 0.096 Uiso calc R 1 1 . .
    C C33 0.23784(18) 0.0439(4) 0.3270(2) 0.0744(14) Uani d . 1 1 . .
    H H33 0.2113 0.0037 0.3072 0.089 Uiso calc R 1 1 . .
    C C34 0.28571(18) 0.0474(3) 0.31021(17) 0.0591(11) Uani d . 1 1 . .
    C C35 0.2530(3) -0.1812(5) 0.2739(3) 0.128(3) Uani d . 1 1 . .
    H H35A 0.2784 -0.2337 0.2689 0.192 Uiso calc R 1 1 . .
    H H35B 0.2191 -0.2115 0.2637 0.192 Uiso calc R 1 1 . .
    H H35C 0.2582 -0.1601 0.3112 0.192 Uiso calc R 1 1 . .
    C C36 0.2610(3) -0.1220(6) 0.1863(3) 0.142(3) Uani d . 1 1 . .
    H H36A 0.2666 -0.0605 0.1650 0.212 Uiso calc R 1 1 . .
    H H36B 0.2294 -0.1567 0.1704 0.212 Uiso calc R 1 1 . .
    H H36C 0.2892 -0.1713 0.1874 0.212 Uiso calc R 1 1 . .
    N N1 0.40553(13) 0.8473(2) 0.44208(15) 0.0571(9) Uani d . 1 1 . .
    N N2 0.38907(12) 0.7073(3) 0.35422(14) 0.0554(9) Uani d . 1 1 . .
    N N3 0.42293(16) 0.8138(4) 0.30098(19) 0.0860(14) Uani d . 1 1 . .
    H H3 0.4359 0.8708 0.2895 0.103 Uiso calc R 1 1 . .
    N N4 0.30780(12) 0.7648(2) 0.43334(13) 0.0518(8) Uani d . 1 1 . .
    N N5 0.27473(13) 0.9102(3) 0.46409(15) 0.0638(9) Uani d . 1 1 . .
    H H5A 0.2730 0.9715 0.4794 0.077 Uiso calc R 1 1 . .
    N N6 0.42641(11) 0.6488(2) 0.48872(12) 0.0413(7) Uani d . 1 1 . .
    N N7 0.49602(12) 0.7020(3) 0.54441(14) 0.0547(8) Uani d . 1 1 . .
    H H7A 0.5209 0.7428 0.5593 0.066 Uiso calc R 1 1 . .
    N N8 0.25788(19) -0.0879(3) 0.24062(17) 0.0942(15) Uani d . 1 1 . .
    O O1 0.33343(10) 0.52475(19) 0.41288(11) 0.0534(7) Uani d . 1 1 . .
    H H1C 0.3493 0.4753 0.4021 0.080 Uiso d R 1 1 . .
    H H1D 0.3093 0.5013 0.4258 0.080 Uiso d R 1 1 . .
    O O2 0.37520(12) 0.3336(2) 0.39794(13) 0.0652(8) Uani d . 1 1 . .
    O O3 0.34350(12) 0.2669(2) 0.47625(12) 0.0702(8) Uani d . 1 1 . .
    O O4 0.40978(12) 0.1702(2) 0.43981(15) 0.0760(9) Uani d . 1 1 . .
    Cl Cl1 0.45345(7) 0.03484(16) 0.63565(10) 0.1208(6) Uani d D 1 1 . .
    O O5 0.4653(2) 0.1378(4) 0.6203(3) 0.163(2) Uani d D 1 1 . .
    O O6 0.4032(2) 0.0348(6) 0.6411(3) 0.205(3) Uani d D 1 1 . .
    O O7 0.4865(3) 0.0216(7) 0.6843(3) 0.296(6) Uani d D 1 1 . .
    O O8 0.4623(4) -0.0368(7) 0.6007(4) 0.289(6) Uani d D 1 1 . .
    O O9 0.26915(15) 0.4297(3) 0.47110(14) 0.0938(11) Uani d . 1 1 . .
    H H9C 0.2412 0.3977 0.4653 0.141 Uiso d R 1 1 . .
    H H9D 0.2921 0.3842 0.4718 0.141 Uiso d R 1 1 . .
    O O10 0.1726(2) 0.3805(6) 0.4467(3) 0.192(3) Uani d . 1 1 . .
    H H10A 0.1695 0.3348 0.4699 0.288 Uiso d R 1 1 . .
    H H10B 0.1445 0.3977 0.4279 0.288 Uiso d R 1 1 . .
    S S1 0.36503(4) 0.23897(8) 0.42816(4) 0.0558(3) Uani d . 1 1 . .
    O O11 0.5051(9) 0.2749(12) 0.2823(7) 0.254(10) Uani d P 0.50 1 . .
    H H11A 0.5000 0.2489 0.2500 0.380 Uiso d SR 1 2 . .
    H H11B 0.4937 0.2463 0.3071 0.380 Uiso d PR 0.50 1 . .
loop_
    _atom_site_aniso_label
    _atom_site_aniso_U_11
    _atom_site_aniso_U_22
    _atom_site_aniso_U_33
    _atom_site_aniso_U_12
    _atom_site_aniso_U_13
    _atom_site_aniso_U_23
    Zn1 0.0437(3) 0.0331(3) 0.0559(3) 0.00009(17) 0.0058(2) 0.00499(19)
    C1 0.061(3) 0.048(3) 0.112(4) -0.004(2) 0.005(3) 0.033(3)
    C2 0.050(2) 0.063(3) 0.082(3) 0.002(2) 0.007(2) 0.032(3)
    C3 0.041(2) 0.099(4) 0.051(3) 0.010(2) 0.006(2) 0.023(3)
    C4 0.054(3) 0.093(4) 0.053(3) 0.007(2) 0.000(2) -0.001(3)
    C5 0.067(3) 0.142(5) 0.070(4) 0.010(3) 0.009(3) -0.010(4)
    C6 0.080(4) 0.230(10) 0.065(4) 0.003(6) 0.020(3) -0.001(5)
    C7 0.087(4) 0.152(7) 0.077(4) -0.010(4) 0.032(3) 0.021(4)
    C8 0.054(3) 0.111(5) 0.074(4) 0.002(3) 0.007(3) 0.028(3)
    C9 0.069(3) 0.031(2) 0.092(3) -0.0013(19) 0.004(2) -0.007(2)
    C10 0.065(3) 0.034(2) 0.075(3) 0.0037(19) 0.013(2) 0.004(2)
    C11 0.049(2) 0.045(2) 0.056(2) 0.0040(17) 0.0124(18) 0.0076(18)
    C12 0.053(2) 0.054(3) 0.078(3) 0.0000(19) 0.008(2) -0.004(2)
    C13 0.058(3) 0.086(4) 0.087(4) -0.008(2) 0.012(3) 0.000(3)
    C14 0.050(3) 0.104(4) 0.106(4) 0.008(3) 0.022(3) 0.006(4)
    C15 0.065(3) 0.069(3) 0.103(4) 0.015(3) 0.031(3) -0.002(3)
    C16 0.060(3) 0.049(2) 0.073(3) 0.0052(19) 0.023(2) 0.005(2)
    C17 0.050(2) 0.045(2) 0.094(3) -0.0103(18) 0.004(2) 0.009(2)
    C18 0.040(2) 0.040(2) 0.063(3) -0.0027(16) 0.0072(18) -0.0046(18)
    C19 0.0393(18) 0.0397(19) 0.044(2) 0.0057(15) 0.0108(16) -0.0011(16)
    C20 0.047(2) 0.041(2) 0.053(2) -0.0013(16) 0.0093(18) -0.0009(17)
    C21 0.059(2) 0.044(2) 0.059(3) 0.0096(18) 0.016(2) 0.0112(19)
    C22 0.052(2) 0.070(3) 0.065(3) 0.016(2) 0.008(2) 0.021(2)
    C23 0.044(2) 0.069(3) 0.061(3) 0.0081(19) -0.0021(19) 0.006(2)
    C24 0.0383(19) 0.048(2) 0.052(2) 0.0010(16) 0.0094(17) -0.0071(18)
    C25 0.095(4) 0.050(3) 0.067(3) 0.000(3) -0.011(3) 0.006(2)
    C26 0.117(5) 0.070(3) 0.067(3) 0.007(3) 0.008(3) -0.015(3)
    C27 0.094(4) 0.085(4) 0.088(4) 0.001(3) 0.028(3) -0.004(3)
    C28 0.070(3) 0.053(2) 0.075(3) -0.005(2) 0.010(2) -0.005(2)
    C29 0.058(2) 0.037(2) 0.059(3) -0.0003(17) -0.002(2) 0.0085(18)
    C30 0.050(2) 0.034(2) 0.064(3) 0.0002(16) 0.0020(19) 0.0069(18)
    C31 0.066(3) 0.059(3) 0.070(3) -0.011(2) 0.009(2) 0.003(2)
    C32 0.053(3) 0.087(4) 0.095(4) -0.017(3) -0.001(3) 0.010(3)
    C33 0.059(3) 0.071(3) 0.083(4) -0.019(2) -0.014(3) 0.000(3)
    C34 0.069(3) 0.046(2) 0.054(3) -0.0046(19) -0.012(2) 0.004(2)
    C35 0.177(7) 0.070(4) 0.115(5) -0.042(4) -0.035(5) 0.012(4)
    C36 0.215(9) 0.098(5) 0.092(5) -0.017(5) -0.030(5) -0.035(4)
    N1 0.0526(19) 0.0345(17) 0.083(3) 0.0009(14) 0.0096(18) 0.0141(16)
    N2 0.0480(18) 0.058(2) 0.060(2) 0.0033(15) 0.0080(16) 0.0203(17)
    N3 0.072(3) 0.103(4) 0.086(3) -0.005(2) 0.021(2) 0.048(3)
    N4 0.0472(18) 0.0351(17) 0.072(2) 0.0036(14) 0.0066(16) 0.0016(15)
    N5 0.067(2) 0.0442(19) 0.082(3) 0.0065(17) 0.018(2) -0.0101(18)
    N6 0.0400(16) 0.0330(15) 0.0501(18) -0.0022(12) 0.0054(14) 0.0021(13)
    N7 0.0394(17) 0.0464(19) 0.075(2) -0.0033(14) 0.0022(17) -0.0067(17)
    N8 0.128(4) 0.066(3) 0.072(3) -0.015(3) -0.030(3) -0.010(2)
    O1 0.0514(15) 0.0389(14) 0.0686(18) -0.0043(11) 0.0076(13) 0.0018(12)
    O2 0.076(2) 0.0407(16) 0.080(2) -0.0132(13) 0.0163(17) -0.0001(14)
    O3 0.087(2) 0.0583(19) 0.0651(19) -0.0154(16) 0.0136(17) -0.0074(15)
    O4 0.0563(17) 0.0536(18) 0.106(2) -0.0028(13) -0.0171(17) -0.0031(16)
    Cl1 0.0852(11) 0.1234(15) 0.1551(17) -0.0241(9) 0.0248(12) 0.0337(13)
    O5 0.158(5) 0.146(4) 0.203(6) -0.020(4) 0.081(4) 0.062(4)
    O6 0.126(5) 0.250(8) 0.255(7) -0.067(5) 0.081(5) 0.008(6)
    O7 0.244(9) 0.271(10) 0.299(10) -0.114(7) -0.154(8) 0.169(8)
    O8 0.322(13) 0.240(10) 0.294(11) 0.017(8) 0.025(10) -0.150(9)
    O9 0.123(3) 0.064(2) 0.105(3) -0.008(2) 0.047(2) -0.0104(19)
    O10 0.106(4) 0.253(7) 0.229(6) 0.007(4) 0.060(4) 0.135(6)
    S1 0.0561(6) 0.0382(5) 0.0695(7) -0.0089(4) 0.0012(5) -0.0028(5)
    O11 0.217(15) 0.153(11) 0.39(3) 0.016(13) 0.04(3) -0.078(12)
_geom_special_details
;
 All esds (except the esd in the dihedral angle between two l.s. planes)
 are estimated using the full covariance matrix.  The cell esds are taken
 into account individually in the estimation of esds in distances, angles
 and torsion angles; correlations between esds in cell parameters are only
 used when they are defined by crystal symmetry.  An approximate (isotropic)
 treatment of cell esds is used for estimating esds involving l.s. planes.
;
loop_
    _geom_bond_atom_site_label_1
    _geom_bond_atom_site_label_2
    _geom_bond_site_symmetry_2
    _geom_bond_distance
    _geom_bond_publ_flag
    Zn1 N2 . 2.010(3) ?
    Zn1 N4 . 2.018(3) ?
    Zn1 N6 . 2.020(3) ?
    Zn1 O1 . 2.042(2) ?
    Zn1 N1 . 2.406(3) ?
    C1 N1 . 1.454(6) ?
    C1 C2 . 1.499(7) ?
    C1 H1A . 0.9700 ?
    C1 H1B . 0.9700 ?
    C2 N2 . 1.315(5) ?
    C2 N3 . 1.348(6) ?
    C3 C4 . 1.369(7) ?
    C3 C8 . 1.397(7) ?
    C3 N2 . 1.411(6) ?
    C4 C5 . 1.372(7) ?
    C4 H4 . 0.9300 ?
    C5 C6 . 1.429(10) ?
    C5 H5 . 0.9300 ?
    C6 C7 . 1.300(10) ?
    C6 H6 . 0.9300 ?
    C7 C8 . 1.382(8) ?
    C7 H7 . 0.9300 ?
    C8 N3 . 1.379(7) ?
    C9 N1 . 1.460(5) ?
    C9 C10 . 1.463(6) ?
    C9 H9A . 0.9700 ?
    C9 H9B . 0.9700 ?
    C10 N4 . 1.337(5) ?
    C10 N5 . 1.353(5) ?
    C11 C12 . 1.371(6) ?
    C11 N4 . 1.393(5) ?
    C11 C16 . 1.395(5) ?
    C12 C13 . 1.388(6) ?
    C12 H12 . 0.9300 ?
    C13 C14 . 1.400(7) ?
    C13 H13 . 0.9300 ?
    C14 C15 . 1.361(8) ?
    C14 H14 . 0.9300 ?
    C15 C16 . 1.388(6) ?
    C15 H15 . 0.9300 ?
    C16 N5 . 1.371(5) ?
    C17 N1 . 1.478(5) ?
    C17 C18 . 1.494(5) ?
    C17 H17A . 0.9700 ?
    C17 H17B . 0.9700 ?
    C18 N6 . 1.319(4) ?
    C18 N7 . 1.327(5) ?
    C19 C24 . 1.387(5) ?
    C19 C20 . 1.393(5) ?
    C19 N6 . 1.399(4) ?
    C20 C21 . 1.392(5) ?
    C20 H20 . 0.9300 ?
    C21 C22 . 1.384(6) ?
    C21 H21 . 0.9300 ?
    C22 C23 . 1.375(6) ?
    C22 H22 . 0.9300 ?
    C23 C24 . 1.399(5) ?
    C23 H23 . 0.9300 ?
    C24 N7 . 1.381(5) ?
    C25 C26 . 1.350(8) ?
    C25 N8 . 1.420(6) ?
    C25 C34 . 1.430(7) ?
    C26 C27 . 1.418(8) ?
    C26 H26 . 0.9300 ?
    C27 C28 . 1.363(7) ?
    C27 H27 . 0.9300 ?
    C28 C29 . 1.422(6) ?
    C28 H28 . 0.9300 ?
    C29 C30 . 1.421(6) ?
    C29 C34 . 1.427(6) ?
    C30 C31 . 1.358(6) ?
    C30 S1 . 1.775(4) ?
    C31 C32 . 1.406(6) ?
    C31 H31 . 0.9300 ?
    C32 C33 . 1.340(7) ?
    C32 H32 . 0.9300 ?
    C33 C34 . 1.400(7) ?
    C33 H33 . 0.9300 ?
    C35 N8 . 1.451(7) ?
    C35 H35A . 0.9600 ?
    C35 H35B . 0.9600 ?
    C35 H35C . 0.9600 ?
    C36 N8 . 1.448(7) ?
    C36 H36A . 0.9600 ?
    C36 H36B . 0.9600 ?
    C36 H36C . 0.9600 ?
    N3 H3 . 0.8600 ?
    N5 H5A . 0.8600 ?
    N7 H7A . 0.8600 ?
    O1 H1C . 0.8168 ?
    O1 H1D . 0.8171 ?
    O2 S1 . 1.452(3) ?
    O3 S1 . 1.467(3) ?
    O4 S1 . 1.444(3) ?
    Cl1 O8 . 1.303(7) ?
    Cl1 O6 . 1.353(5) ?
    Cl1 O7 . 1.380(6) ?
    Cl1 O5 . 1.390(5) ?
    O9 H9C . 0.8265 ?
    O9 H9D . 0.8267 ?
    O10 H10A . 0.8292 ?
    O10 H10B . 0.8329 ?
    O11 H11B . 0.8200 ?
    O11 O11 2_655 1.60(3) ?
    O11 H11A . 0.8634 ?
    O11 H11B . 0.8200 ?
loop_
    _geom_angle_atom_site_label_1
    _geom_angle_atom_site_label_2
    _geom_angle_atom_site_label_3
    _geom_angle_site_symmetry_1
    _geom_angle_site_symmetry_3
    _geom_angle
    _geom_angle_publ_flag
    N2 Zn1 N4 . . 107.63(13) ?
    N2 Zn1 N6 . . 116.72(12) ?
    N4 Zn1 N6 . . 120.03(12) ?
    N2 Zn1 O1 . . 104.45(13) ?
    N4 Zn1 O1 . . 100.71(11) ?
    N6 Zn1 O1 . . 104.80(11) ?
    N2 Zn1 N1 . . 77.72(14) ?
    N4 Zn1 N1 . . 76.06(12) ?
    N6 Zn1 N1 . . 76.24(11) ?
    O1 Zn1 N1 . . 176.60(11) ?
    N1 C1 C2 . . 109.7(3) ?
    N1 C1 H1A . . 109.7 ?
    C2 C1 H1A . . 109.7 ?
    N1 C1 H1B . . 109.7 ?
    C2 C1 H1B . . 109.7 ?
    H1A C1 H1B . . 108.2 ?
    N2 C2 N3 . . 110.2(5) ?
    N2 C2 C1 . . 123.0(4) ?
    N3 C2 C1 . . 126.6(4) ?
    C4 C3 C8 . . 120.4(5) ?
    C4 C3 N2 . . 131.8(4) ?
    C8 C3 N2 . . 107.7(5) ?
    C3 C4 C5 . . 118.0(5) ?
    C3 C4 H4 . . 121.0 ?
    C5 C4 H4 . . 121.0 ?
    C4 C5 C6 . . 118.4(7) ?
    C4 C5 H5 . . 120.8 ?
    C6 C5 H5 . . 120.8 ?
    C7 C6 C5 . . 125.0(7) ?
    C7 C6 H6 . . 117.5 ?
    C5 C6 H6 . . 117.5 ?
    C6 C7 C8 . . 115.8(6) ?
    C6 C7 H7 . . 122.1 ?
    C8 C7 H7 . . 122.1 ?
    N3 C8 C7 . . 132.6(6) ?
    N3 C8 C3 . . 105.0(5) ?
    C7 C8 C3 . . 122.4(7) ?
    N1 C9 C10 . . 109.9(3) ?
    N1 C9 H9A . . 109.7 ?
    C10 C9 H9A . . 109.7 ?
    N1 C9 H9B . . 109.7 ?
    C10 C9 H9B . . 109.7 ?
    H9A C9 H9B . . 108.2 ?
    N4 C10 N5 . . 110.3(4) ?
    N4 C10 C9 . . 122.9(4) ?
    N5 C10 C9 . . 126.7(4) ?
    C12 C11 N4 . . 130.9(4) ?
    C12 C11 C16 . . 120.8(4) ?
    N4 C11 C16 . . 108.2(3) ?
    C11 C12 C13 . . 117.7(4) ?
    C11 C12 H12 . . 121.1 ?
    C13 C12 H12 . . 121.1 ?
    C12 C13 C14 . . 120.7(5) ?
    C12 C13 H13 . . 119.7 ?
    C14 C13 H13 . . 119.7 ?
    C15 C14 C13 . . 122.1(5) ?
    C15 C14 H14 . . 119.0 ?
    C13 C14 H14 . . 119.0 ?
    C14 C15 C16 . . 116.8(5) ?
    C14 C15 H15 . . 121.6 ?
    C16 C15 H15 . . 121.6 ?
    N5 C16 C15 . . 132.0(4) ?
    N5 C16 C11 . . 105.9(3) ?
    C15 C16 C11 . . 121.9(4) ?
    N1 C17 C18 . . 108.5(3) ?
    N1 C17 H17A . . 110.0 ?
    C18 C17 H17A . . 110.0 ?
    N1 C17 H17B . . 110.0 ?
    C18 C17 H17B . . 110.0 ?
    H17A C17 H17B . . 108.4 ?
    N6 C18 N7 . . 112.7(3) ?
    N6 C18 C17 . . 123.1(4) ?
    N7 C18 C17 . . 124.1(3) ?
    C24 C19 C20 . . 121.4(3) ?
    C24 C19 N6 . . 108.4(3) ?
    C20 C19 N6 . . 130.3(3) ?
    C21 C20 C19 . . 116.4(4) ?
    C21 C20 H20 . . 121.8 ?
    C19 C20 H20 . . 121.8 ?
    C22 C21 C20 . . 121.6(4) ?
    C22 C21 H21 . . 119.2 ?
    C20 C21 H21 . . 119.2 ?
    C23 C22 C21 . . 122.6(4) ?
    C23 C22 H22 . . 118.7 ?
    C21 C22 H22 . . 118.7 ?
    C22 C23 C24 . . 116.0(4) ?
    C22 C23 H23 . . 122.0 ?
    C24 C23 H23 . . 122.0 ?
    N7 C24 C19 . . 105.7(3) ?
    N7 C24 C23 . . 132.2(4) ?
    C19 C24 C23 . . 122.0(4) ?
    C26 C25 N8 . . 122.7(5) ?
    C26 C25 C34 . . 119.0(5) ?
    N8 C25 C34 . . 118.3(5) ?
    C25 C26 C27 . . 121.5(5) ?
    C25 C26 H26 . . 119.3 ?
    C27 C26 H26 . . 119.3 ?
    C28 C27 C26 . . 121.1(5) ?
    C28 C27 H27 . . 119.4 ?
    C26 C27 H27 . . 119.4 ?
    C27 C28 C29 . . 119.2(5) ?
    C27 C28 H28 . . 120.4 ?
    C29 C28 H28 . . 120.4 ?
    C30 C29 C28 . . 123.5(4) ?
    C30 C29 C34 . . 117.2(4) ?
    C28 C29 C34 . . 119.3(4) ?
    C31 C30 C29 . . 121.4(4) ?
    C31 C30 S1 . . 118.1(3) ?
    C29 C30 S1 . . 120.5(3) ?
    C30 C31 C32 . . 119.7(5) ?
    C30 C31 H31 . . 120.1 ?
    C32 C31 H31 . . 120.1 ?
    C33 C32 C31 . . 120.4(5) ?
    C33 C32 H32 . . 119.8 ?
    C31 C32 H32 . . 119.8 ?
    C32 C33 C34 . . 121.7(4) ?
    C32 C33 H33 . . 119.1 ?
    C34 C33 H33 . . 119.1 ?
    C33 C34 C29 . . 118.9(4) ?
    C33 C34 C25 . . 121.8(4) ?
    C29 C34 C25 . . 119.3(4) ?
    N8 C35 H35A . . 109.5 ?
    N8 C35 H35B . . 109.5 ?
    H35A C35 H35B . . 109.5 ?
    N8 C35 H35C . . 109.5 ?
    H35A C35 H35C . . 109.5 ?
    H35B C35 H35C . . 109.5 ?
    N8 C36 H36A . . 109.5 ?
    N8 C36 H36B . . 109.5 ?
    H36A C36 H36B . . 109.5 ?
    N8 C36 H36C . . 109.5 ?
    H36A C36 H36C . . 109.5 ?
    H36B C36 H36C . . 109.5 ?
    C1 N1 C9 . . 114.8(3) ?
    C1 N1 C17 . . 113.0(3) ?
    C9 N1 C17 . . 113.7(4) ?
    C1 N1 Zn1 . . 104.6(3) ?
    C9 N1 Zn1 . . 103.4(2) ?
    C17 N1 Zn1 . . 105.9(2) ?
    C2 N2 C3 . . 107.4(4) ?
    C2 N2 Zn1 . . 117.2(3) ?
    C3 N2 Zn1 . . 135.1(3) ?
    C2 N3 C8 . . 109.7(4) ?
    C2 N3 H3 . . 125.1 ?
    C8 N3 H3 . . 125.1 ?
    C10 N4 C11 . . 106.7(3) ?
    C10 N4 Zn1 . . 116.5(3) ?
    C11 N4 Zn1 . . 136.6(3) ?
    C10 N5 C16 . . 108.8(3) ?
    C10 N5 H5A . . 125.6 ?
    C16 N5 H5A . . 125.6 ?
    C18 N6 C19 . . 105.4(3) ?
    C18 N6 Zn1 . . 118.7(2) ?
    C19 N6 Zn1 . . 135.8(2) ?
    C18 N7 C24 . . 107.8(3) ?
    C18 N7 H7A . . 126.1 ?
    C24 N7 H7A . . 126.1 ?
    C25 N8 C36 . . 116.1(5) ?
    C25 N8 C35 . . 114.6(4) ?
    C36 N8 C35 . . 109.6(5) ?
    Zn1 O1 H1C . . 118.6 ?
    Zn1 O1 H1D . . 128.4 ?
    H1C O1 H1D . . 110.0 ?
    O8 Cl1 O6 . . 111.4(6) ?
    O8 Cl1 O7 . . 110.9(6) ?
    O6 Cl1 O7 . . 112.5(6) ?
    O8 Cl1 O5 . . 111.5(6) ?
    O6 Cl1 O5 . . 107.5(4) ?
    O7 Cl1 O5 . . 102.7(4) ?
    H9C O9 H9D . . 107.4 ?
    H10A O10 H10B . . 112.9 ?
    O4 S1 O2 . . 111.5(2) ?
    O4 S1 O3 . . 113.2(2) ?
    O2 S1 O3 . . 111.96(18) ?
    O4 S1 C30 . . 107.01(18) ?
    O2 S1 C30 . . 107.56(18) ?
    O3 S1 C30 . . 105.05(19) ?
    H11B O11 O11 . 2_655 139.0 ?
    H11B O11 H11A . . 122.5 ?
    O11 O11 H11B 2_655 . 139.0 ?
    H11A O11 H11B . . 122.5 ?
loop_
    _geom_torsion_atom_site_label_1
    _geom_torsion_atom_site_label_2
    _geom_torsion_atom_site_label_3
    _geom_torsion_atom_site_label_4
    _geom_torsion_site_symmetry_1
    _geom_torsion_site_symmetry_2
    _geom_torsion_site_symmetry_3
    _geom_torsion_site_symmetry_4
    _geom_torsion
    _geom_torsion_publ_flag
    N1 C1 C2 N2 . . . . 28.6(6) ?
    N1 C1 C2 N3 . . . . -156.6(4) ?
    C8 C3 C4 C5 . . . . 0.4(6) ?
    N2 C3 C4 C5 . . . . -178.8(4) ?
    C3 C4 C5 C6 . . . . -0.5(7) ?
    C4 C5 C6 C7 . . . . 1.3(10) ?
    C5 C6 C7 C8 . . . . -1.7(11) ?
    C6 C7 C8 N3 . . . . 179.7(6) ?
    C6 C7 C8 C3 . . . . 1.5(9) ?
    C4 C3 C8 N3 . . . . -179.5(4) ?
    N2 C3 C8 N3 . . . . -0.1(5) ?
    C4 C3 C8 C7 . . . . -0.9(7) ?
    N2 C3 C8 C7 . . . . 178.5(5) ?
    N1 C9 C10 N4 . . . . 22.6(6) ?
    N1 C9 C10 N5 . . . . -156.5(4) ?
    N4 C11 C12 C13 . . . . -175.8(4) ?
    C16 C11 C12 C13 . . . . -0.3(6) ?
    C11 C12 C13 C14 . . . . 0.3(7) ?
    C12 C13 C14 C15 . . . . -0.4(9) ?
    C13 C14 C15 C16 . . . . 0.5(8) ?
    C14 C15 C16 N5 . . . . 175.7(5) ?
    C14 C15 C16 C11 . . . . -0.6(7) ?
    C12 C11 C16 N5 . . . . -176.6(4) ?
    N4 C11 C16 N5 . . . . -0.2(5) ?
    C12 C11 C16 C15 . . . . 0.5(7) ?
    N4 C11 C16 C15 . . . . 176.9(4) ?
    N1 C17 C18 N6 . . . . 23.6(6) ?
    N1 C17 C18 N7 . . . . -160.1(4) ?
    C24 C19 C20 C21 . . . . 0.5(5) ?
    N6 C19 C20 C21 . . . . 179.7(3) ?
    C19 C20 C21 C22 . . . . -0.1(6) ?
    C20 C21 C22 C23 . . . . 0.1(6) ?
    C21 C22 C23 C24 . . . . -0.6(6) ?
    C20 C19 C24 N7 . . . . 179.1(3) ?
    N6 C19 C24 N7 . . . . -0.2(4) ?
    C20 C19 C24 C23 . . . . -1.0(5) ?
    N6 C19 C24 C23 . . . . 179.7(3) ?
    C22 C23 C24 N7 . . . . -179.2(4) ?
    C22 C23 C24 C19 . . . . 1.0(6) ?
    N8 C25 C26 C27 . . . . -177.5(5) ?
    C34 C25 C26 C27 . . . . 5.5(8) ?
    C25 C26 C27 C28 . . . . 0.6(9) ?
    C26 C27 C28 C29 . . . . -2.8(8) ?
    C27 C28 C29 C30 . . . . 179.5(4) ?
    C27 C28 C29 C34 . . . . -1.3(6) ?
    C28 C29 C30 C31 . . . . 172.0(4) ?
    C34 C29 C30 C31 . . . . -7.2(6) ?
    C28 C29 C30 S1 . . . . -7.4(5) ?
    C34 C29 C30 S1 . . . . 173.4(3) ?
    C29 C30 C31 C32 . . . . 0.4(6) ?
    S1 C30 C31 C32 . . . . 179.9(3) ?
    C30 C31 C32 C33 . . . . 4.4(7) ?
    C31 C32 C33 C34 . . . . -2.2(8) ?
    C32 C33 C34 C29 . . . . -4.8(7) ?
    C32 C33 C34 C25 . . . . 178.0(4) ?
    C30 C29 C34 C33 . . . . 9.2(6) ?
    C28 C29 C34 C33 . . . . -170.0(4) ?
    C30 C29 C34 C25 . . . . -173.5(4) ?
    C28 C29 C34 C25 . . . . 7.3(6) ?
    C26 C25 C34 C33 . . . . 167.9(5) ?
    N8 C25 C34 C33 . . . . -9.3(6) ?
    C26 C25 C34 C29 . . . . -9.4(7) ?
    N8 C25 C34 C29 . . . . 173.4(4) ?
    C2 C1 N1 C9 . . . . -140.5(4) ?
    C2 C1 N1 C17 . . . . 86.9(4) ?
    C2 C1 N1 Zn1 . . . . -27.9(4) ?
    C10 C9 N1 C1 . . . . 80.9(4) ?
    C10 C9 N1 C17 . . . . -146.7(3) ?
    C10 C9 N1 Zn1 . . . . -32.4(4) ?
    C18 C17 N1 C1 . . . . -141.5(4) ?
    C18 C17 N1 C9 . . . . 85.3(4) ?
    C18 C17 N1 Zn1 . . . . -27.6(4) ?
    N2 Zn1 N1 C1 . . . . 19.7(3) ?
    N4 Zn1 N1 C1 . . . . -92.2(3) ?
    N6 Zn1 N1 C1 . . . . 141.5(3) ?
    N2 Zn1 N1 C9 . . . . 140.2(3) ?
    N4 Zn1 N1 C9 . . . . 28.2(3) ?
    N6 Zn1 N1 C9 . . . . -98.0(3) ?
    N2 Zn1 N1 C17 . . . . -100.0(3) ?
    N4 Zn1 N1 C17 . . . . 148.1(3) ?
    N6 Zn1 N1 C17 . . . . 21.9(3) ?
    N3 C2 N2 C3 . . . . -0.2(5) ?
    C1 C2 N2 C3 . . . . 175.3(4) ?
    N3 C2 N2 Zn1 . . . . 174.6(3) ?
    C1 C2 N2 Zn1 . . . . -9.9(5) ?
    C4 C3 N2 C2 . . . . 179.5(5) ?
    C8 C3 N2 C2 . . . . 0.2(5) ?
    C4 C3 N2 Zn1 . . . . 5.9(7) ?
    C8 C3 N2 Zn1 . . . . -173.3(3) ?
    N4 Zn1 N2 C2 . . . . 64.8(3) ?
    N6 Zn1 N2 C2 . . . . -73.6(3) ?
    O1 Zn1 N2 C2 . . . . 171.3(3) ?
    N1 Zn1 N2 C2 . . . . -6.1(3) ?
    N4 Zn1 N2 C3 . . . . -122.1(4) ?
    N6 Zn1 N2 C3 . . . . 99.5(4) ?
    O1 Zn1 N2 C3 . . . . -15.7(4) ?
    N1 Zn1 N2 C3 . . . . 167.0(4) ?
    N2 C2 N3 C8 . . . . 0.2(5) ?
    C1 C2 N3 C8 . . . . -175.1(4) ?
    C7 C8 N3 C2 . . . . -178.4(6) ?
    C3 C8 N3 C2 . . . . 0.0(5) ?
    N5 C10 N4 C11 . . . . 1.1(5) ?
    C9 C10 N4 C11 . . . . -178.1(4) ?
    N5 C10 N4 Zn1 . . . . -175.5(3) ?
    C9 C10 N4 Zn1 . . . . 5.3(5) ?
    C12 C11 N4 C10 . . . . 175.4(4) ?
    C16 C11 N4 C10 . . . . -0.5(4) ?
    C12 C11 N4 Zn1 . . . . -9.1(7) ?
    C16 C11 N4 Zn1 . . . . 175.0(3) ?
    N2 Zn1 N4 C10 . . . . -90.6(3) ?
    N6 Zn1 N4 C10 . . . . 46.2(3) ?
    O1 Zn1 N4 C10 . . . . 160.4(3) ?
    N1 Zn1 N4 C10 . . . . -18.5(3) ?
    N2 Zn1 N4 C11 . . . . 94.3(4) ?
    N6 Zn1 N4 C11 . . . . -129.0(4) ?
    O1 Zn1 N4 C11 . . . . -14.8(4) ?
    N1 Zn1 N4 C11 . . . . 166.3(4) ?
    N4 C10 N5 C16 . . . . -1.3(5) ?
    C9 C10 N5 C16 . . . . 177.9(4) ?
    C15 C16 N5 C10 . . . . -175.8(5) ?
    C11 C16 N5 C10 . . . . 0.9(5) ?
    N7 C18 N6 C19 . . . . -0.6(4) ?
    C17 C18 N6 C19 . . . . 176.0(4) ?
    N7 C18 N6 Zn1 . . . . -179.6(2) ?
    C17 C18 N6 Zn1 . . . . -2.9(5) ?
    C24 C19 N6 C18 . . . . 0.5(4) ?
    C20 C19 N6 C18 . . . . -178.7(4) ?
    C24 C19 N6 Zn1 . . . . 179.2(3) ?
    C20 C19 N6 Zn1 . . . . -0.1(6) ?
    N2 Zn1 N6 C18 . . . . 57.5(3) ?
    N4 Zn1 N6 C18 . . . . -75.5(3) ?
    O1 Zn1 N6 C18 . . . . 172.5(3) ?
    N1 Zn1 N6 C18 . . . . -10.9(3) ?
    N2 Zn1 N6 C19 . . . . -121.0(3) ?
    N4 Zn1 N6 C19 . . . . 106.0(3) ?
    O1 Zn1 N6 C19 . . . . -6.0(4) ?
    N1 Zn1 N6 C19 . . . . 170.6(3) ?
    N6 C18 N7 C24 . . . . 0.5(4) ?
    C17 C18 N7 C24 . . . . -176.1(4) ?
    C19 C24 N7 C18 . . . . -0.2(4) ?
    C23 C24 N7 C18 . . . . 180.0(4) ?
    C26 C25 N8 C36 . . . . -14.9(8) ?
    C34 C25 N8 C36 . . . . 162.1(5) ?
    C26 C25 N8 C35 . . . . 114.6(7) ?
    C34 C25 N8 C35 . . . . -68.4(7) ?
    C31 C30 S1 O4 . . . . 126.5(3) ?
    C29 C30 S1 O4 . . . . -54.1(4) ?
    C31 C30 S1 O2 . . . . -113.5(3) ?
    C29 C30 S1 O2 . . . . 65.9(3) ?
    C31 C30 S1 O3 . . . . 5.9(4) ?
    C29 C30 S1 O3 . . . . -174.7(3) ?
loop_
    _geom_hbond_atom_site_label_D
    _geom_hbond_atom_site_label_H
    _geom_hbond_atom_site_label_A
    _geom_hbond_site_symmetry_A
    _geom_hbond_distance_DH
    _geom_hbond_distance_HA
    _geom_hbond_distance_DA
    _geom_hbond_angle_DHA
    O10 H10B O6 7_556 0.83 2.13 2.901(10) 154.5
    O10 H10A O3 7_556 0.83 1.93 2.756(6) 175.1
    N5 H5A O9 7_566 0.86 2.19 2.938(5) 145.8
    N7 H7A O4 5_666 0.86 2.12 2.914(4) 153.4
    N3 H3 O7 5_666 0.86 2.43 3.115(9) 136.6
    O9 H9D O3 . 0.83 1.98 2.804(5) 175.3
    O9 H9C O10 . 0.83 1.80 2.580(7) 157.8
    O1 H1D O9 . 0.82 1.91 2.700(4) 163.3
    O1 H1C O2 . 0.82 1.90 2.675(4) 157.9
    C13 H13 O6 7_556 0.93 2.58 3.453(9) 155.7
    C17 H17B O5 5_666 0.97 2.40 3.347(7) 166.1
