# Supplementary material for: Aqua­{tris­[(1H-benzimidazol-2-yl-κN 3)meth­yl]amine}­zinc 5-(dimethyl­amino)­naphthalene-1-sulfonate perchlorate 2.5-hydrate
Source: Acta Crystallogr Sect E Struct Rep Online. 2011 Nov 12;67(Pt 12):m1755. doi: 10.1107/S1600536811047453 (PMC3238661; doi:10.1107/S1600536811047453)
Supplement: Supplementary file 2 [file e-67-m1755-Isup2.hkl]

# 
# h,k,l, Fc-squared, Fo-squared, sigma(Fo-squared) and status flag 
# 
data_I
_shelx_title ' 090219am in C2/c' 
_shelx_refln_list_code          4 
_shelx_F_calc_maximum      867.14 
_exptl_crystal_F_000      3672.00 
_reflns_d_resolution_high  0.8406 
 
loop_ 
 _symmetry_equiv_pos_as_xyz 
 'x, y, z' 
 '-x, y, -z+1/2' 
 'x+1/2, y+1/2, z' 
 '-x+1/2, y+1/2, -z+1/2' 
 '-x, -y, -z' 
 'x, -y, z-1/2' 
 '-x+1/2, -y+1/2, -z' 
 'x+1/2, -y+1/2, z-1/2' 
 
_cell_length_a    26.3275 
_cell_length_b    12.4462 
_cell_length_c    25.1663 
_cell_angle_alpha  90.000 
_cell_angle_beta  100.242 
_cell_angle_gamma  90.000 
 
_shelx_F_squared_multiplier     1.000 
 
loop_ 
 _refln_index_h 
 _refln_index_k 
 _refln_index_l 
 _refln_F_squared_calc 
 _refln_F_squared_meas 
 _refln_F_squared_sigma 
 _refln_observed_status 
   4   0   0    55664.23    48698.45   1030.72 o 
   6   0   0    38086.78    29055.97   5781.36 o 
   8   0   0   128266.80   118414.02   3036.51 o 
  10   0   0     8989.61     6628.35    192.15 o 
  12   0   0      287.15      122.24     44.53 o 
  14   0   0       70.13      185.04     56.70 o 
  16   0   0    12804.75    14153.88    376.01 o 
  18   0   0      811.35      570.10     95.67 o 
  20   0   0     7377.23     6718.00    259.83 o 
  22   0   0    25784.74    26373.87    639.61 o 
  24   0   0     3933.14     3991.90    249.77 o 
  26   0   0     1570.08     1878.58    208.82 o 
  28   0   0      689.16      663.70    165.44 o 
  30   0   0     1048.02     1431.47    217.23 o 
   1   1   0     2978.83     3341.74    297.83 o 
   3   1   0     2917.30     1283.08    311.11 o 
   5   1   0    21868.75    18872.64    297.15 o 
   7   1   0    27667.56    32695.70   2525.49 o 
   9   1   0    11067.72     8980.38   1897.40 o 
  11   1   0      126.87       98.21     45.63 o 
  13   1   0    10171.60     8389.28    321.71 o 
  15   1   0    15686.55    12877.61    862.12 o 
  17   1   0     6260.14     5835.96    172.97 o 
  19   1   0     1727.51     1569.41     96.70 o 
  21   1   0     1002.29     1089.07     91.77 o 
  23   1   0      987.99     1160.58    108.14 o 
  25   1   0      154.97       63.01     76.59 o 
  27   1   0      146.66      175.04     92.60 o 
  29   1   0       44.35      103.93     84.74 o 
   0   2   0    10953.38    21345.64   1577.65 o 
   2   2   0    10588.81     6550.82   1084.37 o 
   4   2   0   114034.18   110265.57   2722.46 o 
   6   2   0     1469.64     2193.54    450.22 o 
   8   2   0    23993.37    23240.87   2559.84 o 
  10   2   0     1207.71      914.27     58.73 o 
  12   2   0      471.69      432.23     45.60 o 
  14   2   0     6208.62     3604.33    124.78 o 
  16   2   0     5443.36     4029.08    176.07 o 
  18   2   0    20081.72    14832.64   2145.82 o 
  20   2   0     1106.81      666.05    144.02 o 
  22   2   0     4256.49     3070.53    552.87 o 
  24   2   0      160.99       90.53     60.55 o 
  26   2   0      326.90      373.38     86.84 o 
  28   2   0      147.27      143.27    100.18 o 
  30   2   0      872.11     1001.43    161.75 o 
   1   3   0    16089.62    18144.38    638.98 o 
   3   3   0     3502.09     3777.29    503.87 o 
   5   3   0     7977.98     9587.50    266.74 o 
   7   3   0    45949.58    50486.57    952.71 o 
   9   3   0     3785.97     4410.55    597.27 o 
  11   3   0    54086.28    45997.71   8113.92 o 
  13   3   0     3420.54     2545.80    311.44 o 
  15   3   0    41230.93    42042.03   1811.34 o 
  17   3   0       25.06       22.98     36.09 o 
  19   3   0      562.94      421.02     60.23 o 
  21   3   0       48.05        0.00     49.81 o 
  23   3   0     1191.65     1555.08    125.20 o 
  25   3   0       97.26      146.69     78.61 o 
  27   3   0      189.45      285.30    106.41 o 
  29   3   0      341.47      526.55    167.21 o 
   0   4   0     9904.39    11108.03    196.63 o 
   2   4   0    12745.24    16076.31    280.98 o 
   4   4   0      194.55      475.74     81.62 o 
   6   4   0    27663.71    31913.40   1466.62 o 
   8   4   0      895.75      966.30     53.72 o 
  10   4   0     1188.95     1088.08     62.57 o 
  12   4   0       81.06      163.58     36.19 o 
  14   4   0     1030.40      697.61    151.45 o 
  16   4   0     2005.01     1363.49    254.33 o 
  18   4   0      149.10       63.00     38.85 o 
  20   4   0     7803.99     8209.00    380.77 o 
  22   4   0     2364.62     1901.24    177.98 o 
  24   4   0      558.85      513.36    102.60 o 
  26   4   0      447.50      230.86     93.64 o 
  28   4   0      282.00      311.72    143.91 o 
   1   5   0     7224.05     9472.63    136.55 o 
   3   5   0    32109.95    37919.37    575.30 o 
   5   5   0    20881.44    22820.87    436.13 o 
   7   5   0    49706.81    42025.17   6084.18 o 
   9   5   0     6426.98     6114.23    203.06 o 
  11   5   0     3883.39     4779.93    182.51 o 
  13   5   0      346.34      422.94     54.12 o 
  15   5   0     3386.04     3015.58    112.39 o 
  17   5   0     1750.05     1726.95    110.50 o 
  19   5   0     1264.84     1413.05    128.63 o 
  21   5   0      948.87      936.11    142.36 o 
  23   5   0      630.15      364.20     78.96 o 
  25   5   0      126.51      104.08    102.10 o 
  27   5   0       29.24       91.46    116.59 o 
  29   5   0      401.91      337.86    161.12 o 
   0   6   0    34999.32    36698.37    589.76 o 
   2   6   0     1660.43     1340.05     65.68 o 
   4   6   0    40946.95    52073.78   1133.49 o 
   6   6   0       53.76       55.91     26.04 o 
   8   6   0      283.40      387.92     79.78 o 
  10   6   0     1625.48     2139.03    122.82 o 
  12   6   0     1321.33     1178.07     74.77 o 
  14   6   0       20.16        3.34     35.89 o 
  16   6   0      540.74      616.22     80.17 o 
  18   6   0      970.05      980.59    112.16 o 
  20   6   0     3680.70     3314.12    182.56 o 
  22   6   0     1277.08     1693.81    182.52 o 
  24   6   0     1605.34     1546.08    183.65 o 
  26   6   0      160.57       50.36    114.60 o 
  28   6   0        6.35        8.71    120.93 o 
   1   7   0     5255.82     5098.23    133.09 o 
   3   7   0     9894.31    11522.40    179.88 o 
   5   7   0     8329.27     6411.49    850.33 o 
   7   7   0      744.74      595.26     55.80 o 
   9   7   0      506.20      323.24     73.58 o 
  11   7   0     4092.94     3860.92    147.21 o 
  13   7   0      418.76      365.43     67.48 o 
  15   7   0     4184.32     3948.80    153.59 o 
  17   7   0       61.29      143.87     69.82 o 
  19   7   0     2644.50     2688.07    170.66 o 
  21   7   0      724.73      877.01    154.36 o 
  23   7   0       83.61       80.97    105.14 o 
  25   7   0      160.34      134.08    119.91 o 
  27   7   0      337.88      295.21    145.09 o 
   0   8   0     3891.76     4850.81    196.03 o 
   2   8   0     2300.26     2733.98    109.36 o 
   4   8   0      112.21      194.03     43.39 o 
   6   8   0     7691.23     7946.48    213.57 o 
   8   8   0     5458.83     4511.06    151.89 o 
  10   8   0      122.05       60.62     36.21 o 
  12   8   0     1115.67     1132.80     99.44 o 
  14   8   0     1579.88     1750.13    119.99 o 
  16   8   0      522.22      626.15    102.01 o 
  18   8   0      422.03      648.31    134.60 o 
  20   8   0      517.37      689.17    142.28 o 
  22   8   0      318.65      127.48    115.12 o 
  24   8   0      288.29      385.23    137.99 o 
   1   9   0     3990.08     3688.95    132.66 o 
   3   9   0    20309.48    20678.78    526.21 o 
   5   9   0     6379.63     5671.86    695.26 o 
   7   9   0    13431.96    12271.40    990.25 o 
   9   9   0     4516.55     4840.73    211.46 o 
  11   9   0    10418.12     6461.87   1216.61 o 
  13   9   0      254.77      249.65     70.18 o 
  15   9   0    11580.67    11130.65    401.17 o 
  17   9   0     1144.49     1325.88    173.00 o 
  19   9   0     8497.46     8491.31    345.74 o 
  21   9   0      136.23      103.09    111.27 o 
  23   9   0      902.22     1277.40    198.24 o 
   0  10   0     7051.60     8054.75    374.61 o 
   2  10   0      400.79      204.49     66.72 o 
   4  10   0     2163.85     1642.94    125.08 o 
   6  10   0      259.52      302.89     96.45 o 
   8  10   0       41.11        0.00     49.09 o 
  10  10   0     1706.44     1859.08    129.20 o 
  12  10   0      954.36      927.89    231.74 o 
  14  10   0      304.89      266.67     89.05 o 
  16  10   0     1189.03     1173.65    168.99 o 
  18  10   0     1746.50     2064.45    215.26 o 
  20  10   0      161.25       57.73    121.64 o 
  22  10   0      365.18      643.31    161.86 o 
   1  11   0      669.57      928.20    128.21 o 
   3  11   0     2345.43     2153.00    171.37 o 
   5  11   0      509.87      544.23     87.87 o 
   7  11   0     6300.27     5862.94    227.60 o 
   9  11   0      659.01      631.05     95.64 o 
  11  11   0     3500.20     3917.44    199.72 o 
  13  11   0     1659.02     1611.94    303.21 o 
  15  11   0     5376.27     5283.99    286.43 o 
  17  11   0       63.68      234.08    127.71 o 
  19  11   0      961.47      971.76    176.93 o 
   0  12   0    11122.22    11299.08    722.50 o 
   2  12   0     1272.74     1522.20    164.53 o 
   4  12   0     4347.85     4493.38    235.06 o 
   6  12   0        4.41       39.22     63.65 o 
   8  12   0     6560.69     6355.23    390.92 o 
  10  12   0     1584.18     1377.32    152.64 o 
  12  12   0     3729.36     3334.86    213.75 o 
  14  12   0      944.17     1038.45    177.47 o 
  16  12   0     1044.31     1196.14    190.60 o 
  18  12   0     2105.16     2257.20    244.62 o 
   1  13   0        0.30        0.00     84.23 o 
   3  13   0      116.28      189.83    102.93 o 
   5  13   0       52.26       24.42    118.72 o 
   7  13   0       83.56      181.94    127.61 o 
   9  13   0      110.76      252.79    157.58 o 
  11  13   0      200.41       82.87    134.97 o 
  13  13   0       24.66        0.00    115.34 o 
   0  14   0     4054.76     4446.07    369.92 o 
   2  14   0       44.46       70.56    113.24 o 
   4  14   0     1894.62     2185.53    250.72 o 
   6  14   0       77.39      209.96    130.91 o 
   8  14   0     1994.56     1909.45    244.37 o 
  10  14   0      609.55      846.73    243.37 o 
 -29   1   1       72.04        9.41     81.64 o 
 -27   1   1       72.78       81.58     74.83 o 
 -25   1   1       66.23      190.55     77.20 o 
 -23   1   1        3.00       17.33     50.29 o 
 -21   1   1     1886.31     1676.24    104.94 o 
 -19   1   1      342.60      235.87     51.51 o 
 -17   1   1     6020.75     4891.55    690.88 o 
 -15   1   1     1039.18     1346.57     94.54 o 
 -13   1   1       31.24       30.70     27.25 o 
 -11   1   1     1930.34     1556.99     64.42 o 
  -9   1   1       57.34        7.70     13.58 o 
  -7   1   1    26221.05    21747.96   5681.20 o 
  -5   1   1    79875.62   103514.74   3095.90 o 
  -1   1   1      743.51     1234.53     25.22 o 
   1   1   1   146829.39   125810.53  12241.15 o 
   3   1   1    31255.14    19389.29    386.55 o 
   5   1   1    45531.31    65038.07   1079.00 o 
   7   1   1    66091.37    75240.72    824.43 o 
   9   1   1     2599.58     3628.13    277.80 o 
  11   1   1     9163.00    12458.13    339.04 o 
  13   1   1     1145.30      934.01    179.03 o 
  15   1   1     2331.59     2821.04    191.69 o 
  17   1   1     1699.72     1526.43     92.79 o 
  19   1   1      428.26      608.68     81.35 o 
  21   1   1      448.52      450.70     77.17 o 
  23   1   1       10.48        1.22     62.06 o 
  25   1   1     1132.12     1214.71    134.95 o 
  27   1   1      118.45       51.48     83.23 o 
  29   1   1        7.85        0.00     86.42 o 
 -30   2   1       59.36      205.49    144.49 o 
 -28   2   1      765.67      789.54    175.95 o 
 -26   2   1      458.39      603.96    108.45 o 
 -24   2   1      340.40      235.14     69.69 o 
 -22   2   1     1913.01     1534.46    269.26 o 
 -20   2   1      850.97      561.63     90.98 o 
 -18   2   1     5183.62     4167.29    582.77 o 
 -16   2   1       76.04       73.19     33.43 o 
 -14   2   1    19254.33    12534.50   1939.82 o 
 -12   2   1     3173.35     2391.01    394.46 o 
 -10   2   1     1089.01     1131.04     70.99 o 
  -8   2   1    11939.42    10562.96    670.76 o 
  -6   2   1    27249.18    24707.47   2984.57 o 
  -4   2   1    49596.37    55330.48   1694.62 o 
  -2   2   1    41833.40    49591.16    576.61 o 
   0   2   1     6309.22     6356.98     82.41 o 
   2   2   1    21873.49    27036.98   1741.16 o 
   4   2   1   103547.79   117535.80   2831.33 o 
   6   2   1     7226.42     8874.03    192.43 o 
   8   2   1    39116.85    39584.30    813.71 o 
  10   2   1     4227.06     2565.15     77.74 o 
  12   2   1     6578.74     7758.38    153.02 o 
  14   2   1     1173.73      644.96    102.09 o 
  16   2   1     7590.11     7209.70    172.31 o 
  18   2   1     6720.51     7553.26    190.64 o 
  20   2   1     7961.96     7317.12    226.95 o 
  22   2   1       20.66        0.00     47.98 o 
  24   2   1     1452.65     1427.43    119.51 o 
  26   2   1       14.73        1.34     79.68 o 
  28   2   1      789.05     1171.97    163.47 o 
  30   2   1      310.49      531.62    175.96 o 
 -29   3   1      679.57      703.20    186.82 o 
 -27   3   1      524.99      641.71    132.50 o 
 -25   3   1       36.34      109.01     76.38 o 
 -23   3   1       69.86      120.55     58.84 o 
 -21   3   1     1988.39     1254.62    296.38 o 
 -19   3   1        1.71       30.91     38.70 o 
 -17   3   1      247.35      206.42     79.86 o 
 -15   3   1     6417.99     5492.07    264.20 o 
 -13   3   1     7659.64     7795.52    163.09 o 
 -11   3   1     1834.78     1645.31     71.98 o 
  -9   3   1       32.18        5.70     22.13 o 
  -7   3   1     3470.32     2884.65    513.00 o 
  -5   3   1    62959.64    72032.65   1667.96 o 
  -3   3   1     4302.27     1976.67     52.97 o 
  -1   3   1    38393.82    58029.92    731.20 o 
   1   3   1     2171.29     4600.12     93.55 o 
   3   3   1    19977.63    23547.05    474.29 o 
   5   3   1    37820.29    37983.85    846.35 o 
   7   3   1       85.58       49.31     21.25 o 
   9   3   1     1287.78     1736.14     66.66 o 
  11   3   1     4658.02     3251.55    105.75 o 
  13   3   1      859.36      744.85     59.59 o 
  15   3   1      178.07      173.27     45.08 o 
  17   3   1     1530.37     1549.13     91.14 o 
  19   3   1     1048.29     1004.16     84.91 o 
  21   3   1      299.09      281.12     70.10 o 
  23   3   1      242.25      216.21     78.77 o 
  25   3   1       45.21        0.00     74.09 o 
  27   3   1      728.14      575.17    133.30 o 
  29   3   1      271.16      183.89    116.32 o 
 -28   4   1      115.37      100.97    123.72 o 
 -26   4   1     1568.62     1563.70    183.50 o 
 -24   4   1      810.97      862.73    110.59 o 
 -22   4   1     2624.99     2267.88    166.47 o 
 -20   4   1     4461.98     4010.69    145.84 o 
 -18   4   1    13800.34    11496.99    219.38 o 
 -16   4   1     3685.62     2962.40    114.84 o 
 -14   4   1      520.95      676.99     60.96 o 
 -12   4   1      258.34      392.55     47.96 o 
 -10   4   1    56960.91    59998.90   1237.15 o 
  -8   4   1     6052.33     5378.62    814.81 o 
  -6   4   1    18349.68    23319.53    666.97 o 
  -4   4   1     3880.30     4187.97     86.78 o 
  -2   4   1    22181.60    26970.04    447.95 o 
   0   4   1     2319.01     2327.24    178.87 o 
   2   4   1    43252.82    49483.32    684.23 o 
   4   4   1     8055.91     6957.88    778.37 o 
   6   4   1    21874.36    25186.63    906.67 o 
   8   4   1     2600.95     1770.91     86.40 o 
  10   4   1    23924.68    26527.88   1159.19 o 
  12   4   1    25043.84    23289.30    728.14 o 
  14   4   1      419.56      251.85     46.00 o 
  16   4   1    13123.73    12232.91    443.68 o 
  18   4   1     6473.02     6676.84    202.37 o 
  20   4   1     7816.00     7496.70    285.01 o 
  22   4   1       44.01       59.49     68.19 o 
  24   4   1      621.46      776.33    118.34 o 
  26   4   1      124.96       63.02     89.53 o 
  28   4   1      343.01      398.55    162.71 o 
 -29   5   1      551.73      694.34    185.53 o 
 -27   5   1        3.36        0.00    101.48 o 
 -25   5   1     3774.41     3742.03    252.66 o 
 -23   5   1      148.75      203.29    103.17 o 
 -21   5   1     3199.49     2976.54    174.47 o 
 -19   5   1      112.35      153.67     59.25 o 
 -17   5   1    15325.89    15901.28    345.16 o 
 -15   5   1      549.89      322.92     54.10 o 
 -13   5   1    10804.40     9220.96    361.98 o 
 -11   5   1     2551.29     2666.40     93.97 o 
  -9   5   1    10736.34     7263.22   1109.54 o 
  -7   5   1    34893.19    40795.16    767.97 o 
  -5   5   1      848.51      589.05     46.32 o 
  -3   5   1    19589.37    21606.68    854.68 o 
  -1   5   1    22805.61    24214.26    428.92 o 
   1   5   1    30258.55    33650.65    314.18 o 
   3   5   1    23355.85    30677.99    433.45 o 
   5   5   1    14874.82    11805.83   1380.29 o 
   7   5   1       14.92       53.92     31.86 o 
   9   5   1    18013.67    16085.37    586.66 o 
  11   5   1     1107.67     1083.58    180.00 o 
  13   5   1     7782.76     7610.54    926.31 o 
  15   5   1    12116.85    10993.88    394.84 o 
  17   5   1     1175.89      890.54    129.73 o 
  19   5   1      224.13      136.49     64.87 o 
  21   5   1     6173.46     5261.73    325.99 o 
  23   5   1     1901.62     1952.98    168.12 o 
  25   5   1      121.86       59.82     86.16 o 
  27   5   1      494.70      448.31    165.28 o 
 -28   6   1      146.17      241.40    127.39 o 
 -26   6   1      122.76      121.14    113.73 o 
 -24   6   1      565.88      423.78    127.25 o 
 -22   6   1       62.96      182.69     98.77 o 
 -20   6   1      326.72      428.10     95.22 o 
 -18   6   1     1374.41     1060.16    102.41 o 
 -16   6   1      288.12      293.12     62.84 o 
 -14   6   1     5476.32     5268.95    166.40 o 
 -12   6   1      822.79      918.51     68.59 o 
 -10   6   1     1894.49     1032.62    150.41 o 
  -8   6   1       20.66       31.84     30.76 o 
  -6   6   1     2694.63     3094.25     94.84 o 
  -4   6   1     8007.36     9292.71    219.17 o 
  -2   6   1    16813.37    17740.74    371.00 o 
   0   6   1      487.58      674.55     56.57 o 
   2   6   1        9.25        7.36     26.14 o 
   4   6   1      105.36      157.02     34.13 o 
   6   6   1     9412.80     8241.49    932.40 o 
   8   6   1     4579.44     4831.74    424.87 o 
  10   6   1     5108.02     4813.09    618.66 o 
  12   6   1       44.36       68.54     46.94 o 
  14   6   1     5906.54     4792.41   1077.51 o 
  16   6   1      481.47      381.44     78.01 o 
  18   6   1     1531.62     1062.64    385.81 o 
  20   6   1     1318.34      688.68    301.80 o 
  22   6   1      130.99       13.35     58.33 o 
  24   6   1     1398.54     1496.33    184.41 o 
  26   6   1       28.77       79.02    108.37 o 
 -27   7   1       85.06      147.17    124.29 o 
 -25   7   1     1047.49     1232.19    190.50 o 
 -23   7   1      395.23      455.96    131.47 o 
 -21   7   1     3717.92     4246.14    248.47 o 
 -19   7   1     1798.12     1766.34    180.33 o 
 -17   7   1     1211.39     1318.16    109.89 o 
 -15   7   1     1919.85     1913.06    123.13 o 
 -13   7   1     7344.49     6440.88    183.90 o 
 -11   7   1      928.86      673.77    203.75 o 
  -9   7   1    22912.69    22912.10    661.41 o 
  -7   7   1     8857.14     8352.40    174.77 o 
  -5   7   1     8059.90     7434.70    157.97 o 
  -3   7   1    14627.81    14533.74    328.55 o 
  -1   7   1       22.35       84.52     37.30 o 
   1   7   1    38686.09    43807.12    463.42 o 
   3   7   1     1141.35     1081.33     67.74 o 
   5   7   1    69856.66    81490.05   1385.91 o 
   7   7   1     4064.63     2573.93    757.07 o 
   9   7   1    13019.13     8383.23   2227.22 o 
  11   7   1     3680.40     2253.24    520.86 o 
  13   7   1    21208.60    17533.09   1832.67 o 
  15   7   1     2394.10     2186.65    167.38 o 
  17   7   1     1314.63     1645.18    137.72 o 
  19   7   1      308.22      286.38     88.43 o 
  21   7   1     3107.58     3136.90    194.60 o 
  23   7   1     1081.94     1236.24    177.91 o 
  25   7   1     1262.09     1389.54    191.26 o 
 -26   8   1      194.34      165.58    132.26 o 
 -24   8   1      172.87       72.11    118.50 o 
 -22   8   1      297.69      326.24    131.39 o 
 -20   8   1      322.36      238.39    114.93 o 
 -18   8   1     1558.51     1429.17    169.11 o 
 -16   8   1      678.79      703.59    107.53 o 
 -14   8   1     1302.07     1658.78    117.35 o 
 -12   8   1     5447.77     3833.90    961.13 o 
 -10   8   1      663.19      778.66     84.18 o 
  -8   8   1     3477.35     3887.47    151.18 o 
  -6   8   1      364.38      550.20     60.55 o 
  -4   8   1     1420.79     1123.05    108.08 o 
  -2   8   1    27179.83    25100.70   1484.80 o 
   0   8   1     1688.69     2081.08     97.76 o 
   2   8   1     1915.16     1799.18     88.62 o 
   4   8   1     5709.67     4897.40    150.17 o 
   6   8   1       40.59       85.10     40.58 o 
   8   8   1      829.02      297.41    169.59 o 
  10   8   1      552.05      507.84    178.12 o 
  12   8   1     2185.24     2283.26    193.67 o 
  14   8   1        8.70       65.42     48.91 o 
  16   8   1       24.92        0.00     60.50 o 
  18   8   1      290.74      179.29     77.59 o 
  20   8   1     1191.84     1268.57    167.85 o 
  22   8   1      258.47      254.20    126.26 o 
  24   8   1       53.73       48.09    116.66 o 
 -23   9   1       65.76       54.58    113.53 o 
 -21   9   1      488.15      354.00    138.92 o 
 -19   9   1      694.54      876.92    159.58 o 
 -17   9   1      640.09      855.88    146.26 o 
 -15   9   1       48.95       68.87     70.19 o 
 -13   9   1     7791.22     6136.93   1320.41 o 
 -11   9   1     2552.71     2409.20    135.35 o 
  -9   9   1     3367.56     3223.08    143.42 o 
  -7   9   1     1364.63     1604.44    110.61 o 
  -5   9   1      261.09      326.92     64.72 o 
  -3   9   1     7546.70     7111.41    261.07 o 
  -1   9   1      312.84      158.60     51.61 o 
   1   9   1     1231.03     1308.13    107.66 o 
   3   9   1     1728.67     2046.76    116.06 o 
   5   9   1     4287.08     3642.23    143.05 o 
   7   9   1        0.04       56.36     47.41 o 
   9   9   1    11018.14     4722.38   2402.15 o 
  11   9   1       30.63       82.59     51.76 o 
  13   9   1     1905.53     1984.45    134.96 o 
  15   9   1     2739.93     2562.20    172.07 o 
  17   9   1      233.34      304.56    117.35 o 
  19   9   1      564.10      777.44    151.19 o 
  21   9   1      165.92      288.84    130.46 o 
  23   9   1      612.92      813.84    166.88 o 
 -22  10   1      189.48      156.23    123.08 o 
 -20  10   1      304.91      357.22    139.04 o 
 -18  10   1     2208.47     2156.05    216.78 o 
 -16  10   1     1182.17     1096.18    161.12 o 
 -14  10   1     2642.67     1628.59    439.40 o 
 -12  10   1      364.22      442.46     98.18 o 
 -10  10   1       85.65      118.71     58.68 o 
  -8  10   1      156.54      104.81     55.48 o 
  -6  10   1     7359.14     6130.69    191.81 o 
  -4  10   1       37.05        0.00     42.19 o 
  -2  10   1     1111.05     1152.20    126.41 o 
   0  10   1      754.39      681.16    109.47 o 
   2  10   1     3065.25     3269.24    187.06 o 
   4  10   1      134.93      360.88     77.10 o 
   6  10   1     1990.99     1993.81    126.22 o 
   8  10   1       43.38       57.96     49.86 o 
  10  10   1      128.31      139.80     50.05 o 
  12  10   1     1523.60     1411.70    123.52 o 
  14  10   1      338.58      394.86    121.11 o 
  16  10   1     2935.28     2859.14    230.68 o 
  18  10   1      286.61      383.30    134.71 o 
  20  10   1      429.88      337.03    133.91 o 
  22  10   1      573.32      792.22    172.38 o 
 -19  11   1        2.04        0.00    107.97 o 
 -17  11   1      137.43       65.70    115.93 o 
 -15  11   1     1739.89     1680.30    198.99 o 
 -13  11   1      969.30     1041.30    137.92 o 
 -11  11   1      155.24      297.86     94.78 o 
  -9  11   1       70.19       79.11     73.21 o 
  -7  11   1     1171.51     1074.39    121.48 o 
  -5  11   1      647.81      449.50     97.44 o 
  -3  11   1      234.25      153.93     72.71 o 
  -1  11   1      187.29      133.96     78.50 o 
   1  11   1       15.91        0.00     65.78 o 
   3  11   1      788.80      731.31    118.51 o 
   5  11   1     1479.32     1263.88    126.94 o 
   7  11   1      958.08     1035.50    110.55 o 
   9  11   1       15.42       37.20     52.25 o 
  11  11   1        1.12       11.99     51.80 o 
  13  11   1      968.47      896.91    153.44 o 
  15  11   1       53.09      207.49    120.58 o 
  17  11   1      393.07      176.63    124.01 o 
  19  11   1       66.41        0.00    124.51 o 
 -18  12   1       67.13       43.31    126.35 o 
 -16  12   1        6.42       28.91    114.25 o 
 -14  12   1      449.23      553.00    149.69 o 
 -12  12   1      626.80      724.49    131.77 o 
 -10  12   1        5.24       58.78     86.64 o 
  -8  12   1     1111.01     1015.38    175.16 o 
  -6  12   1      747.91      736.20    157.77 o 
  -4  12   1      879.74      738.48    369.47 o 
  -2  12   1        5.57        0.00     71.78 o 
   0  12   1        8.11        6.89     81.36 o 
   2  12   1      435.40      420.13    112.10 o 
   4  12   1     2081.99     2351.58    192.33 o 
   6  12   1        7.60        0.00     77.76 o 
   8  12   1       12.74       73.53     63.35 o 
  10  12   1      865.08      957.63    136.97 o 
  12  12   1     1343.25     1058.18    165.06 o 
  14  12   1        6.99        2.60    111.39 o 
  16  12   1       37.01        0.00    112.91 o 
 -13  13   1      520.14      490.66    167.60 o 
 -11  13   1     1803.49     1553.75    221.27 o 
  -9  13   1     1878.06     1577.69    218.30 o 
  -7  13   1     1260.51     1389.49    206.14 o 
  -5  13   1      510.08      262.72    130.17 o 
  -3  13   1      271.75      460.43    113.24 o 
  -1  13   1      336.17      468.53    123.36 o 
   1  13   1     1689.28     1399.79    172.82 o 
   3  13   1      312.45      378.82    117.55 o 
   5  13   1      663.86      528.59    127.97 o 
   7  13   1      407.20      401.37    141.88 o 
   9  13   1     2213.37     2348.09    244.74 o 
  11  13   1       23.87        0.00    126.48 o 
  13  13   1      929.85      978.18    177.71 o 
 -10  14   1      859.39     1063.68    202.59 o 
  -8  14   1       45.96      121.34    123.38 o 
  -6  14   1     1376.15     1450.76    223.81 o 
  -4  14   1      470.91      383.16    152.15 o 
  -2  14   1      528.75      369.00    147.96 o 
   0  14   1       79.69      120.47    115.07 o 
   2  14   1     1341.44     1608.99    192.10 o 
   4  14   1      582.91      581.81    161.93 o 
   6  14   1      633.93      710.96    177.09 o 
   8  14   1      564.08      661.65    172.07 o 
 -30   0   2      114.39      207.25    123.72 o 
 -28   0   2     5704.60     5988.48    327.48 o 
 -26   0   2      291.73      307.74    124.26 o 
 -24   0   2     3787.71     3835.67    203.41 o 
 -22   0   2     1627.11     1645.73    143.68 o 
 -20   0   2    16562.32    16710.10    411.88 o 
 -18   0   2     4016.48     2354.30   1011.87 o 
 -16   0   2    38535.97    39299.95    974.38 o 
 -14   0   2     3587.25     3071.67    148.59 o 
 -12   0   2      332.09      153.78     48.10 o 
 -10   0   2     2256.79     2839.04    145.79 o 
  -8   0   2    33306.07    45605.56    508.39 o 
  -6   0   2   104331.68   134940.69    856.99 o 
  -4   0   2    86200.33   111064.54   1059.50 o 
  -2   0   2   264026.56   206735.36  11863.46 o 
   0   0   2   193621.80   169514.59   8537.41 o 
   2   0   2   185692.61   219639.55   1358.83 o 
   4   0   2    24331.73    21077.72   1796.30 o 
   6   0   2   751940.00   746257.88  25346.49 o 
   8   0   2    26265.77    21269.71    723.58 o 
  10   0   2    83874.89    94018.19   2865.46 o 
  12   0   2    12249.00    14067.50    588.53 o 
  14   0   2    41272.25    39256.52   1042.78 o 
  16   0   2     2336.84     2215.26    139.38 o 
  18   0   2    17083.07    16259.07   1167.17 o 
  20   0   2     1422.97     1442.53    232.21 o 
  22   0   2    26471.14    25285.23    752.33 o 
  24   0   2     1227.28     1520.73    220.14 o 
  26   0   2     1414.47     1425.11    331.42 o 
  28   0   2     1676.84     1793.78    229.55 o 
  30   0   2     1969.51     2398.84    262.43 o 
 -31   1   2      162.30      179.57    123.03 o 
 -29   1   2        5.70        0.00     77.32 o 
 -27   1   2      579.98      562.08    103.52 o 
 -25   1   2     1054.55      971.42     98.72 o 
 -23   1   2      186.16       83.61     51.64 o 
 -21   1   2      551.38      441.37     64.57 o 
 -19   1   2      331.24      320.43     55.01 o 
 -17   1   2       56.76       50.37     32.96 o 
 -15   1   2      534.27      681.48    150.98 o 
 -13   1   2      544.98      298.62    127.90 o 
 -11   1   2      670.86      583.07    119.88 o 
  -9   1   2    22185.89    20027.11    311.04 o 
  -7   1   2    24360.79    27461.68    196.26 o 
  -5   1   2    13934.47    15601.18    167.26 o 
  -3   1   2    42175.72    49765.31    770.01 o 
  -1   1   2    20946.47    30252.71    557.39 o 
   1   1   2    31224.29    29989.45    691.68 o 
   3   1   2    40559.21    47375.99   1237.11 o 
   5   1   2    54296.00    61590.37   1608.14 o 
   7   1   2     9243.50     9188.30    238.63 o 
   9   1   2    64748.74    71392.04   1533.54 o 
  11   1   2    12192.75     9395.79    557.79 o 
  13   1   2    15823.59    18898.39    568.79 o 
  15   1   2    22065.08    20550.05   2818.50 o 
  17   1   2     1085.84     1355.77    116.52 o 
  19   1   2      173.99      165.57     50.50 o 
  21   1   2       65.66       49.71     64.06 o 
  23   1   2     1963.24     1898.63    149.76 o 
  25   1   2      421.12      426.68    100.40 o 
  27   1   2      317.31      415.50    104.70 o 
  29   1   2       97.18      122.53    130.83 o 
 -30   2   2      342.27      357.38    161.44 o 
 -28   2   2      216.39      240.53     90.69 o 
 -26   2   2      224.75      204.51     74.29 o 
 -24   2   2     3622.93     4280.05    175.70 o 
 -22   2   2     1855.14     2033.20    152.41 o 
 -20   2   2     8158.99     5714.01    882.47 o 
 -18   2   2      335.25      206.48     54.60 o 
 -16   2   2     2992.72     2528.25    375.65 o 
 -14   2   2    13984.58    11067.47   1770.10 o 
 -12   2   2    14803.83     9696.27   1942.95 o 
 -10   2   2     6311.48     4486.46    741.87 o 
  -8   2   2    16449.02    12602.13    395.38 o 
  -6   2   2     8756.54     8193.19    148.91 o 
  -4   2   2     8545.03    11521.47    170.94 o 
  -2   2   2    63092.36    58790.53    733.51 o 
   0   2   2   136512.50   112650.24   8603.44 o 
   2   2   2   227284.23   293430.69  10323.73 o 
   4   2   2   158489.19   205656.14   5061.61 o 
   6   2   2    53423.21    54636.88   1229.24 o 
   8   2   2    32035.17    36456.59    754.26 o 
  10   2   2    27033.13    24341.97    557.03 o 
  12   2   2    10955.14    10432.15    233.22 o 
  14   2   2     9963.45     9422.93    167.78 o 
  16   2   2       13.77       34.61     37.19 o 
  18   2   2     4884.72     5033.19    144.38 o 
  20   2   2    15158.11    15373.45    526.98 o 
  22   2   2      650.49      651.91     88.38 o 
  24   2   2       63.52       65.87     71.97 o 
  26   2   2      820.09     1059.46    152.40 o 
  28   2   2      617.89      615.48    142.67 o 
  30   2   2      402.51      479.87    138.90 o 
 -29   3   2       90.30      109.94    131.35 o 
 -27   3   2     1576.56     2092.52    201.24 o 
 -25   3   2      465.21      439.29     85.63 o 
 -23   3   2      421.85      431.40     83.87 o 
 -21   3   2     1695.29     1817.45    120.67 o 
 -19   3   2      457.82      598.38     78.93 o 
 -17   3   2    17561.08    16191.00    282.97 o 
 -15   3   2     8436.27     8817.33    172.19 o 
 -13   3   2    36833.50    35245.59   1145.81 o 
 -11   3   2     3371.82     2329.27    382.70 o 
  -9   3   2    55392.88    60531.61   1014.91 o 
  -7   3   2       84.66      311.48     33.05 o 
  -5   3   2   108986.63   136203.77   2178.09 o 
  -3   3   2     7879.56     9305.05    111.33 o 
  -1   3   2     5152.43     6818.54     89.29 o 
   1   3   2     1278.06     1247.31    250.87 o 
   3   3   2     1821.31     2219.19     70.65 o 
   5   3   2    10549.42    12014.99    286.70 o 
   7   3   2    98147.63   104373.32   2281.95 o 
   9   3   2     7455.91     7296.42    168.46 o 
  11   3   2    47611.42    51844.28    917.17 o 
  13   3   2    28109.40    29583.23    784.40 o 
  15   3   2    15734.84    14522.49    361.77 o 
  17   3   2     1005.04     1210.69     82.58 o 
  19   3   2    10082.76     9587.33    314.22 o 
  21   3   2      733.27      756.15     95.99 o 
  23   3   2     2663.32     3169.57    182.20 o 
  25   3   2      125.51       70.01     88.99 o 
  27   3   2      226.88      304.54    113.98 o 
  29   3   2     1089.05     1161.38    178.39 o 
 -28   4   2      278.90      258.58    122.81 o 
 -26   4   2       28.59       71.04     98.97 o 
 -24   4   2      132.21      207.27    100.86 o 
 -22   4   2       78.82      106.60     65.82 o 
 -20   4   2     4022.16     3630.20    139.88 o 
 -18   4   2       32.45       32.50     44.42 o 
 -16   4   2      259.91      213.77     46.69 o 
 -14   4   2      986.40      921.87     68.92 o 
 -12   4   2       15.73        4.32     24.92 o 
 -10   4   2     8127.45     8102.49    173.79 o 
  -8   4   2     8289.77     8342.90    220.34 o 
  -6   4   2    14804.91    20220.81    315.01 o 
  -4   4   2    15341.72    17878.48    298.72 o 
  -2   4   2     8295.32    11557.67    137.13 o 
   0   4   2    24317.97    33721.94    325.81 o 
   2   4   2     1407.43     1106.66    130.36 o 
   4   4   2    13911.54    17521.93    290.50 o 
   6   4   2     1333.23     1941.73     76.86 o 
   8   4   2        9.82       70.72     24.73 o 
  10   4   2     6732.23     7634.77    196.84 o 
  12   4   2      837.10      918.71     63.60 o 
  14   4   2     1357.92     1748.39     86.51 o 
  16   4   2      162.37      215.00     49.19 o 
  18   4   2     1192.53     1448.58    122.40 o 
  20   4   2        1.05       40.52     63.39 o 
  22   4   2     1355.14     1262.65    132.65 o 
  24   4   2      183.87      126.68     84.34 o 
  26   4   2       74.99       89.01     97.71 o 
  28   4   2       50.56       75.72    107.28 o 
 -29   5   2        2.28       20.94    109.82 o 
 -27   5   2       14.69        7.44    108.44 o 
 -25   5   2     2366.07     2564.69    216.05 o 
 -23   5   2     1769.24     1977.70    188.22 o 
 -21   5   2     2044.74     1971.17    150.13 o 
 -19   5   2     2126.69     1921.87    123.18 o 
 -17   5   2      460.63      450.47     66.47 o 
 -15   5   2        6.83       41.05     38.00 o 
 -13   5   2       68.22       56.14     32.73 o 
 -11   5   2     1347.94     1371.12    221.02 o 
  -9   5   2     6612.52     6976.04    169.83 o 
  -7   5   2    12745.78    12321.68    204.08 o 
  -5   5   2     3681.92     5078.98    108.05 o 
  -3   5   2      413.03      252.14     35.60 o 
  -1   5   2    29052.95    33127.16    645.44 o 
   1   5   2    10246.53    10657.75    380.14 o 
   3   5   2    37665.59    40714.08    413.03 o 
   5   5   2    12601.14    16425.78    340.90 o 
   7   5   2     4727.04     5400.72    132.98 o 
   9   5   2     8841.35     8965.26    313.73 o 
  11   5   2     5326.43     5276.66    153.11 o 
  13   5   2     4410.17     4649.96    123.68 o 
  15   5   2     3818.07     3913.01    140.33 o 
  17   5   2      157.61      126.62     59.28 o 
  19   5   2     4114.87     3666.75    179.90 o 
  21   5   2      528.58      499.32    102.04 o 
  23   5   2      292.36      305.07     96.14 o 
  25   5   2      480.51      567.72    120.80 o 
  27   5   2       32.30       42.29    126.06 o 
 -28   6   2      341.99      492.38    149.72 o 
 -26   6   2      452.13      422.98    135.44 o 
 -24   6   2     3856.50     3596.07    309.98 o 
 -22   6   2      415.43      420.86    122.43 o 
 -20   6   2     3740.84     3291.33    176.91 o 
 -18   6   2      740.62      752.75     90.71 o 
 -16   6   2     3381.83     3027.57    135.45 o 
 -14   6   2     1684.35     1485.69     88.64 o 
 -12   6   2       50.56       37.07     27.47 o 
 -10   6   2     4825.16     4175.12    118.43 o 
  -8   6   2     1463.29     1897.94     81.51 o 
  -6   6   2    22020.68    21702.90    528.92 o 
  -4   6   2     2365.11     1969.81     78.10 o 
  -2   6   2    37824.60    45076.45    833.99 o 
   0   6   2       32.84       55.85     25.18 o 
   2   6   2    11061.68    14823.92    182.16 o 
   4   6   2    13833.11    17873.75    336.97 o 
   6   6   2     5693.52     5381.48    190.09 o 
   8   6   2     1013.72      768.54     69.35 o 
  10   6   2     1137.84     1083.80     81.57 o 
  12   6   2      155.43      154.63     44.91 o 
  14   6   2     1565.52     1524.98    102.56 o 
  16   6   2        8.74       40.50     51.87 o 
  18   6   2     6363.11     6556.54    348.96 o 
  20   6   2      849.87      848.95    119.78 o 
  22   6   2     1871.32     1695.55    159.93 o 
  24   6   2       35.87       37.13     85.19 o 
  26   6   2     1104.10      975.25    200.18 o 
 -27   7   2       29.69       72.74    117.37 o 
 -25   7   2      617.79      600.07    154.54 o 
 -23   7   2      124.55       92.04    111.88 o 
 -21   7   2     1016.62     1162.07    215.26 o 
 -19   7   2     3644.51     3660.97    186.48 o 
 -17   7   2     1258.67     1228.48    126.34 o 
 -15   7   2     6423.11     6246.06    246.84 o 
 -13   7   2     2159.77     1278.10    325.94 o 
 -11   7   2        0.57       43.20     38.76 o 
  -9   7   2     8257.79     8064.89    165.00 o 
  -7   7   2      390.11      327.07     49.56 o 
  -5   7   2     2172.55     2472.15     95.05 o 
  -3   7   2      333.26      438.00     55.73 o 
  -1   7   2      291.07      160.02     54.56 o 
   1   7   2     2699.69     3171.10     99.96 o 
   3   7   2    15728.26    17293.31    211.84 o 
   5   7   2       43.60       99.95     29.81 o 
   7   7   2      436.45      501.63     65.10 o 
   9   7   2     5905.93     6466.28    172.89 o 
  11   7   2     1763.32     2018.57    110.30 o 
  13   7   2     3432.54     3402.08    194.40 o 
  15   7   2      741.89      755.25     99.05 o 
  17   7   2     2207.92     1840.51    222.05 o 
  19   7   2     2132.90     1494.32    231.70 o 
  21   7   2      241.52       75.96     67.48 o 
  23   7   2       21.21       92.69    104.06 o 
  25   7   2      246.30      348.64    131.24 o 
 -26   8   2       13.89        0.00    122.39 o 
 -24   8   2      152.92      187.84    129.19 o 
 -22   8   2      159.13      141.11    108.51 o 
 -20   8   2      567.08      563.25    140.71 o 
 -18   8   2      768.88      860.81    124.01 o 
 -16   8   2      289.99      314.37     85.61 o 
 -14   8   2       55.20       31.71     40.22 o 
 -12   8   2      514.06      442.93     71.05 o 
 -10   8   2     3896.02     3518.52    138.83 o 
  -8   8   2      222.61      212.00     52.87 o 
  -6   8   2      894.76     1059.47     75.49 o 
  -4   8   2      991.29      918.50     78.21 o 
  -2   8   2     2038.19     2301.64    116.98 o 
   0   8   2       77.01       89.18     40.54 o 
   2   8   2       50.30       38.79     35.49 o 
   4   8   2     1893.58     1714.82    102.67 o 
   6   8   2     2860.48     3348.53    146.36 o 
   8   8   2     3203.69     3746.12    141.16 o 
  10   8   2     1350.76     1711.90    112.41 o 
  12   8   2     1317.73     1239.44    102.28 o 
  14   8   2     2383.72     1500.22    502.44 o 
  16   8   2        1.85        0.00     54.32 o 
  18   8   2      115.50       89.20     55.93 o 
  20   8   2       44.96       47.35     70.72 o 
  22   8   2     1168.43     1093.77    170.29 o 
  24   8   2       73.61       75.51    123.93 o 
 -23   9   2     1047.80      988.91    186.00 o 
 -21   9   2     2523.80     2746.10    241.40 o 
 -19   9   2     2258.98     1951.89    206.88 o 
 -17   9   2     5861.28     5629.04    300.12 o 
 -15   9   2     2993.02     1478.61    550.02 o 
 -13   9   2     9885.53    10460.43    536.98 o 
 -11   9   2      581.97      568.36     81.93 o 
  -9   9   2    21026.41    21111.30    421.92 o 
  -7   9   2       23.52       98.09     49.55 o 
  -5   9   2    25575.68    23609.16    367.01 o 
  -3   9   2      275.08      276.01     58.07 o 
  -1   9   2    12806.91    12822.57    323.81 o 
   1   9   2     2572.16     2807.06    136.53 o 
   3   9   2    19021.82    20806.39    316.10 o 
   5   9   2     1404.67     1357.87    102.41 o 
   7   9   2     4977.27     3647.84    388.16 o 
   9   9   2     3044.74     3437.87    148.97 o 
  11   9   2    11774.17    11383.58    642.87 o 
  13   9   2     7922.51     5422.69   1473.31 o 
  15   9   2    10353.69     6403.49   2012.92 o 
  17   9   2     2222.94     1823.37    290.27 o 
  19   9   2     3707.92     4140.91    259.29 o 
  21   9   2      764.56      704.54    158.57 o 
  23   9   2       41.38      121.48    118.20 o 
 -22  10   2       18.23      110.66    126.48 o 
 -20  10   2      635.28      615.48    152.87 o 
 -18  10   2      168.60       37.79    109.60 o 
 -16  10   2     1897.44     1470.78    358.82 o 
 -14  10   2      159.86       97.26     76.77 o 
 -12  10   2       14.27        7.50     64.28 o 
 -10  10   2      294.85      230.07     82.09 o 
  -8  10   2       24.30        2.58     49.18 o 
  -6  10   2     2568.52     3167.15    154.64 o 
  -4  10   2     6421.05     7643.27    224.55 o 
  -2  10   2      959.77      350.38    293.03 o 
   0  10   2     6745.42     6052.82    221.28 o 
   2  10   2     6021.30     5368.97    194.41 o 
   4  10   2       72.26       69.00     53.84 o 
   6  10   2       17.52       14.31     52.43 o 
   8  10   2     1796.36      884.13    213.66 o 
  10  10   2     3367.23     2767.33    148.48 o 
  12  10   2     1145.33      620.62    216.82 o 
  14  10   2      466.21      284.67    122.07 o 
  16  10   2      425.96      635.57    147.04 o 
  18  10   2     2795.28     3161.84    252.02 o 
  20  10   2       59.46       59.70    119.14 o 
  22  10   2       70.62      155.83    124.01 o 
 -19  11   2      395.89      366.48    141.61 o 
 -17  11   2     3109.93     3375.01    257.44 o 
 -15  11   2      570.98      664.70    121.11 o 
 -13  11   2     5242.63     4516.10    274.40 o 
 -11  11   2        5.73       31.78     72.73 o 
  -9  11   2     5096.22     4627.85    210.45 o 
  -7  11   2      378.10      253.62     92.52 o 
  -5  11   2     7365.36     8349.61    288.72 o 
  -3  11   2     1376.88     1199.89    149.21 o 
  -1  11   2     5516.56     5000.47    352.27 o 
   1  11   2     2015.98     2214.46    174.03 o 
   3  11   2     1966.17     1707.64    139.14 o 
   5  11   2     3324.41     3763.71    167.88 o 
   7  11   2     6476.78     6541.68    214.93 o 
   9  11   2      248.71       71.77     54.54 o 
  11  11   2      707.91      568.90    225.05 o 
  13  11   2     1146.88     1048.93    162.86 o 
  15  11   2     2087.03     2360.83    222.60 o 
  17  11   2     1082.17     1226.23    191.98 o 
  19  11   2      536.94      577.67    156.52 o 
 -18  12   2       14.46        0.00    114.86 o 
 -16  12   2     1393.90     1396.36    200.89 o 
 -14  12   2      669.76      742.61    137.03 o 
 -12  12   2     6154.33     6140.92    283.33 o 
 -10  12   2      476.56      569.17    128.00 o 
  -8  12   2     4488.48     4125.47    289.99 o 
  -6  12   2     3748.34     3534.60    263.67 o 
  -4  12   2     2975.12     2811.38    201.62 o 
  -2  12   2     4590.21     3052.26   1144.29 o 
   0  12   2     5843.18     5390.17    251.69 o 
   2  12   2     8454.24     8753.10    314.91 o 
   4  12   2     1305.49     1833.22    176.23 o 
   6  12   2     2158.90     1907.05    179.23 o 
   8  12   2      666.64      566.33     99.04 o 
  10  12   2     3967.13     4033.08    475.69 o 
  12  12   2      147.78       68.12    101.25 o 
  14  12   2     3409.83     3504.59    263.53 o 
  16  12   2      256.56      245.53    136.53 o 
 -13  13   2        0.22        0.00    126.37 o 
 -11  13   2      563.49      533.01    156.86 o 
  -9  13   2      254.09      530.44    149.83 o 
  -7  13   2       30.49        0.00     99.18 o 
  -5  13   2        5.98       72.58    118.82 o 
  -3  13   2      223.43      290.49    133.50 o 
  -1  13   2      529.67      486.48    118.56 o 
   1  13   2       82.26      182.23    101.30 o 
   3  13   2        7.69        6.61     87.59 o 
   5  13   2        3.63        0.00     86.52 o 
   7  13   2      111.65      217.77    105.34 o 
   9  13   2        1.90        0.00    118.43 o 
  11  13   2      172.02      152.32    118.00 o 
  13  13   2        0.15        0.00    108.44 o 
 -10  14   2      150.42      257.32    146.47 o 
  -8  14   2     2975.63     2598.71    273.98 o 
  -6  14   2      810.89      783.37    188.48 o 
  -4  14   2     2889.01     3225.92    377.58 o 
  -2  14   2     2210.74     2332.88    256.73 o 
   0  14   2      817.82      655.47    169.63 o 
   2  14   2     1622.08     1766.21    198.69 o 
   4  14   2      656.79      904.49    161.53 o 
   6  14   2     2523.30     2753.15    296.29 o 
   8  14   2      183.23      291.10    241.94 o 
 -31   1   3      254.81      400.53    135.58 o 
 -29   1   3       26.60        0.00     75.02 o 
 -27   1   3     2619.06     1704.32    285.06 o 
 -25   1   3      190.49      333.43     70.48 o 
 -23   1   3      501.06      489.06     71.07 o 
 -21   1   3     2741.81     1936.06    324.17 o 
 -19   1   3     1440.57      976.44    340.60 o 
 -17   1   3     1606.01     1716.23    332.94 o 
 -15   1   3    15872.01    14706.90   1031.08 o 
 -13   1   3    11685.45    13125.08    186.02 o 
 -11   1   3    13884.82    13661.67    173.81 o 
  -9   1   3     9063.24     7597.13    118.81 o 
  -7   1   3     3965.50     2496.42     62.24 o 
  -5   1   3    45383.61    37408.11    536.80 o 
  -3   1   3     4687.92     6220.78    140.81 o 
  -1   1   3    13282.76     6454.99    197.64 o 
   3   1   3      200.55      576.05    136.36 o 
   5   1   3    12071.74    13253.47    484.67 o 
   7   1   3    44164.77    50583.31   1601.23 o 
   9   1   3     7313.39     7497.57    189.96 o 
  11   1   3      556.02      638.48     51.35 o 
  13   1   3    47617.46    47193.44   2745.46 o 
  15   1   3       80.09      138.32     40.49 o 
  17   1   3     3558.03     2619.02    592.34 o 
  19   1   3      170.96      160.71     52.66 o 
  21   1   3     1777.95     1900.71    259.27 o 
  23   1   3     1403.79     1451.07    172.13 o 
  25   1   3      115.57      165.80     76.58 o 
  27   1   3      587.12      492.07    111.43 o 
  29   1   3       93.47       64.10    106.32 o 
 -30   2   3     1099.41     1003.50    194.82 o 
 -28   2   3        1.90        0.00     95.07 o 
 -26   2   3     1916.00     1892.42    133.64 o 
 -24   2   3      690.66      808.41    101.82 o 
 -22   2   3     1156.75     1086.78     93.38 o 
 -20   2   3     2117.26     1790.30    104.70 o 
 -18   2   3     9108.34     6574.51    929.59 o 
 -16   2   3      172.62       84.07     31.14 o 
 -14   2   3     2104.18     1922.95    112.07 o 
 -12   2   3      131.51      170.10     34.13 o 
 -10   2   3       28.32       13.18     21.62 o 
  -8   2   3    19902.79    19040.29    233.68 o 
  -6   2   3      750.16      705.71     38.56 o 
  -4   2   3     2331.98     2890.21     57.09 o 
  -2   2   3     3603.88     3237.17     51.80 o 
   0   2   3     4150.74     4027.27     79.26 o 
   2   2   3    55908.67    50842.21   4192.49 o 
   4   2   3    14841.40    19333.22    457.05 o 
   6   2   3     1332.21      754.70     40.40 o 
   8   2   3     6073.96     6377.31    200.81 o 
  10   2   3    52598.85    59677.34   1552.30 o 
  12   2   3    13968.27    15818.03    330.81 o 
  14   2   3    18512.05    18791.64    547.91 o 
  16   2   3    21609.56    22383.39    707.83 o 
  18   2   3      717.43      667.70     86.15 o 
  20   2   3     3351.77     2986.49    143.63 o 
  22   2   3     1677.51     1934.00    147.46 o 
  24   2   3      710.01      697.67    129.43 o 
  26   2   3      230.29      214.06    104.51 o 
  28   2   3      340.74      389.11    125.09 o 
 -29   3   3      282.09      470.77    158.00 o 
 -27   3   3       10.81       27.87    114.30 o 
 -25   3   3      573.47      529.49    104.79 o 
 -23   3   3      803.68      840.80     92.13 o 
 -21   3   3      168.27      161.60     57.75 o 
 -19   3   3      296.31      322.47     58.83 o 
 -17   3   3      108.91      150.95     41.23 o 
 -15   3   3        0.02        0.00     25.49 o 
 -13   3   3     3919.88     3743.08    226.11 o 
 -11   3   3     2655.34     2455.02     82.67 o 
  -9   3   3    11954.23    11444.53    219.09 o 
  -7   3   3    10611.46     8219.29    121.96 o 
  -5   3   3    19735.89    23257.12    401.92 o 
  -3   3   3    45202.50    52364.64    697.38 o 
  -1   3   3     4580.34     6144.84     91.57 o 
   1   3   3   210894.41   226582.39   4661.33 o 
   3   3   3     5309.47     6863.71    191.69 o 
   5   3   3     6574.61     9255.54    171.93 o 
   7   3   3     3086.82     1844.38     60.19 o 
   9   3   3       38.05        7.11     21.62 o 
  11   3   3     6624.96     5623.38    150.52 o 
  13   3   3     1954.42     2360.61     92.02 o 
  15   3   3     1417.62     1491.07     83.13 o 
  17   3   3      552.29      755.51     81.55 o 
  19   3   3      958.51      922.18     93.90 o 
  21   3   3        0.13       22.37     61.25 o 
  23   3   3     5794.78     4616.28    237.88 o 
  25   3   3       25.09        9.34     82.48 o 
  27   3   3        1.60       59.02     93.73 o 
  29   3   3        3.50       30.20    107.52 o 
 -30   4   3      312.68      340.99    155.41 o 
 -28   4   3      595.77      710.20    153.08 o 
 -26   4   3     4283.48     4878.31    283.13 o 
 -24   4   3        6.37        0.00     82.90 o 
 -22   4   3    11257.07    10452.40    235.28 o 
 -20   4   3     3210.90     3512.88    146.70 o 
 -18   4   3     3028.37     2920.41    126.60 o 
 -16   4   3     1862.02     1093.86    238.08 o 
 -14   4   3     4495.77     3587.47    619.10 o 
 -12   4   3     6487.40     6443.20    138.08 o 
 -10   4   3     7116.07     7513.21    178.79 o 
  -8   4   3    54821.23    55372.30   1245.85 o 
  -6   4   3     4997.35     6196.19    149.30 o 
  -4   4   3    50080.50    53160.56    911.97 o 
  -2   4   3    45677.88    43686.65    793.65 o 
   0   4   3    58559.08    71553.71   1606.63 o 
   2   4   3     1606.20     1621.40    155.25 o 
   4   4   3    16618.35    24401.07    617.57 o 
   6   4   3     1984.19     3260.63     95.45 o 
   8   4   3     7167.21     5066.49    154.38 o 
  10   4   3       32.39       59.96     32.16 o 
  12   4   3    40497.54    42719.00   1147.54 o 
  14   4   3     2554.41     3031.76    118.06 o 
  16   4   3     7834.05     7984.84    403.78 o 
  18   4   3      844.25      649.48     96.02 o 
  20   4   3     7410.90     7436.98    399.00 o 
  22   4   3       42.13       62.70     71.34 o 
  24   4   3      827.51     1108.57    157.91 o 
  26   4   3     1620.16     1474.84    181.71 o 
  28   4   3      372.04      506.25    143.15 o 
 -29   5   3      361.56      547.30    147.92 o 
 -27   5   3     1356.79     1367.99    186.00 o 
 -25   5   3      321.68      217.83    110.40 o 
 -23   5   3     5278.74     5219.45    258.35 o 
 -21   5   3     2791.55     3258.88    196.43 o 
 -19   5   3     7605.88     7150.93    186.09 o 
 -17   5   3    12543.52    11794.81    279.33 o 
 -15   5   3    11325.92     8564.39   1117.85 o 
 -13   5   3      477.10      350.37     49.96 o 
 -11   5   3    13178.59    10433.16    265.58 o 
  -9   5   3       22.26      115.01     33.51 o 
  -7   5   3    52607.50    57371.39    917.38 o 
  -5   5   3       17.71      107.76     28.68 o 
  -3   5   3     6306.35     6435.96    118.27 o 
  -1   5   3     2378.69     2568.10     75.68 o 
   1   5   3    38811.23    40662.73    605.31 o 
   3   5   3      337.79      136.64     34.22 o 
   5   5   3    70297.97    71797.03   1414.97 o 
   7   5   3    33099.64    39081.25    699.59 o 
   9   5   3     1288.23     1725.69     80.04 o 
  11   5   3    24807.32    23776.59    725.29 o 
  13   5   3     1249.35     1451.25     94.35 o 
  15   5   3    15881.54    14856.82    660.94 o 
  17   5   3      191.18      134.72     58.87 o 
  19   5   3     2008.82     2117.22    152.05 o 
  21   5   3      949.25     1011.86    126.82 o 
  23   5   3      874.52      966.27    132.92 o 
  25   5   3     1293.72     1452.18    179.67 o 
  27   5   3     1759.96     1920.41    212.36 o 
 -28   6   3      373.15      451.98    148.30 o 
 -26   6   3      952.50     1275.88    202.83 o 
 -24   6   3       89.13        0.00     97.78 o 
 -22   6   3      139.32      241.94    109.71 o 
 -20   6   3      836.81      873.11    117.03 o 
 -18   6   3     2391.28     2315.28    153.94 o 
 -16   6   3       68.95       84.07     41.26 o 
 -14   6   3      267.90      449.98     57.85 o 
 -12   6   3       12.57        3.13     33.44 o 
 -10   6   3       13.61       92.93     34.51 o 
  -8   6   3       21.44      118.05     34.63 o 
  -6   6   3     4130.90     3999.93    109.57 o 
  -4   6   3     3221.88     3526.28    106.70 o 
  -2   6   3      991.44     1204.76     69.81 o 
   0   6   3     4099.74     3353.84    292.03 o 
   2   6   3     1604.30     2109.22     78.78 o 
   4   6   3    12021.10    10731.05    560.86 o 
   6   6   3      991.04     1621.55     88.04 o 
   8   6   3     3024.72     3756.28    125.20 o 
  10   6   3      825.50     1102.47     83.62 o 
  12   6   3      112.09      170.26     46.95 o 
  14   6   3      260.39      261.58     69.27 o 
  16   6   3       30.22        0.00     52.40 o 
  18   6   3       16.72        0.00     57.55 o 
  20   6   3     3644.57     4165.24    224.96 o 
  22   6   3      304.65      282.76     91.53 o 
  24   6   3      991.24      859.54    134.23 o 
  26   6   3      262.84      436.45    152.90 o 
 -27   7   3     1041.56     1065.83    190.12 o 
 -25   7   3      716.03      793.29    166.47 o 
 -23   7   3     2299.06     2188.52    214.86 o 
 -21   7   3       42.44        0.00     86.53 o 
 -19   7   3     1140.25      984.17    123.87 o 
 -17   7   3      500.74      477.21     86.90 o 
 -15   7   3    11322.93    12713.14    446.79 o 
 -13   7   3      682.28      682.84     79.83 o 
 -11   7   3    15584.05    15449.60    398.49 o 
  -9   7   3     6334.68     5950.63    144.64 o 
  -7   7   3    17214.89    16614.08    301.33 o 
  -5   7   3     8932.52     8958.64    166.10 o 
  -3   7   3    16887.14    15757.99    287.70 o 
  -1   7   3     4344.01     4466.71    124.63 o 
   1   7   3     2602.05     2630.71    187.97 o 
   3   7   3     4749.29     4322.94    108.72 o 
   5   7   3     6986.56     6769.23    403.16 o 
   7   7   3    45532.63    45352.17    957.62 o 
   9   7   3      609.75      424.39     65.51 o 
  11   7   3    14722.57    15038.56    299.99 o 
  13   7   3     3121.15     3447.44    139.69 o 
  15   7   3     6806.67     6655.78    226.85 o 
  17   7   3      854.55      891.04    112.07 o 
  19   7   3     5783.52     5810.32    345.82 o 
  21   7   3      105.67      122.26     79.80 o 
  23   7   3     4281.80     4888.47    240.89 o 
  25   7   3       14.01        0.00    112.14 o 
 -26   8   3       24.10       39.49    125.35 o 
 -24   8   3      794.28      743.86    168.13 o 
 -22   8   3      368.73      567.74    143.86 o 
 -20   8   3     1838.50     2028.57    203.88 o 
 -18   8   3     5413.19     4871.58    217.66 o 
 -16   8   3       11.47        0.00     52.96 o 
 -14   8   3     2030.81     1856.79    143.06 o 
 -12   8   3     1678.56     1688.15    113.66 o 
 -10   8   3       20.90       54.59     43.33 o 
  -8   8   3     3095.54     3647.69    121.52 o 
  -6   8   3     8315.34     8589.74    175.62 o 
  -4   8   3      334.01      408.39     59.79 o 
  -2   8   3     1895.44     1800.21     95.54 o 
   0   8   3     6895.14     7293.23    182.29 o 
   2   8   3     1184.42     1395.40     94.66 o 
   4   8   3    12978.99    12161.12    248.51 o 
   6   8   3      249.27      124.88     47.51 o 
   8   8   3       36.44       84.65     47.02 o 
  10   8   3      135.49      267.68     61.41 o 
  12   8   3      970.78      859.47     90.97 o 
  14   8   3     3085.85     3045.00    165.55 o 
  16   8   3     1143.58     1719.72    147.80 o 
  18   8   3       17.22       45.66     67.92 o 
  20   8   3      397.92      416.73    106.11 o 
  22   8   3      130.92       86.04    108.99 o 
  24   8   3        3.52        0.00    102.19 o 
 -23   9   3       89.80       96.68    128.89 o 
 -21   9   3        5.18       14.90    111.43 o 
 -19   9   3     1517.54     1666.41    195.52 o 
 -17   9   3      195.34      190.93     82.32 o 
 -15   9   3      702.88      710.13    111.81 o 
 -13   9   3       27.09      164.32     72.71 o 
 -11   9   3     5923.04     5771.74    227.19 o 
  -9   9   3      989.75     1004.85     97.15 o 
  -7   9   3     5225.51     5494.31    175.06 o 
  -5   9   3        0.84       17.20     43.62 o 
  -3   9   3     1049.25     1172.70     93.87 o 
  -1   9   3     1841.51     1976.50    246.87 o 
   1   9   3      629.94      718.98     88.63 o 
   3   9   3     1671.67     1962.67    114.90 o 
   5   9   3     5829.26     5029.76    166.98 o 
   7   9   3     3129.79     3198.65    160.44 o 
   9   9   3     5809.99     5616.71    186.09 o 
  11   9   3     4535.60     3859.62    163.54 o 
  13   9   3     1846.31     1764.50    150.28 o 
  15   9   3     3611.75     3960.76    235.01 o 
  17   9   3       18.98       83.71     80.48 o 
  19   9   3      355.04      389.76     97.59 o 
  21   9   3      226.24      306.27    125.45 o 
  23   9   3      141.79      374.98    138.13 o 
 -22  10   3     1502.76     1292.51    201.35 o 
 -20  10   3      265.41      133.31    129.53 o 
 -18  10   3     2882.64     3093.72    367.84 o 
 -16  10   3      879.07      918.16    131.28 o 
 -14  10   3      284.97      260.07     89.54 o 
 -12  10   3      262.91      269.29    102.32 o 
 -10  10   3       63.36       19.11     66.52 o 
  -8  10   3     1875.64     1839.00    144.86 o 
  -6  10   3     1739.36     1932.72    133.08 o 
  -4  10   3     1630.01     1841.55    150.84 o 
  -2  10   3     4450.26     4688.15    208.49 o 
   0  10   3     9206.89     8726.00    270.99 o 
   2  10   3     1286.86     1279.01    117.19 o 
   4  10   3     1233.39     1310.38    108.79 o 
   6  10   3       41.98       83.53     56.87 o 
   8  10   3     2853.25     2945.55    150.86 o 
  10  10   3      419.26      514.95     87.19 o 
  12  10   3      477.94      575.48    110.43 o 
  14  10   3       19.36       31.65     81.02 o 
  16  10   3     1844.14     1525.28    208.72 o 
  18  10   3      590.81      653.26    148.13 o 
  20  10   3       36.39      120.27    121.04 o 
 -19  11   3      165.93      175.96    127.55 o 
 -17  11   3       16.18       14.03    116.51 o 
 -15  11   3     2162.49     2102.87    184.32 o 
 -13  11   3        6.51       86.44     84.78 o 
 -11  11   3      100.06      227.83     85.83 o 
  -9  11   3     3264.98     2874.75    203.48 o 
  -7  11   3     1399.73     1270.72    178.47 o 
  -5  11   3      134.09      285.65     90.46 o 
  -3  11   3      515.88      648.99    114.68 o 
  -1  11   3        5.96       21.78     58.60 o 
   1  11   3      584.02      696.67    117.34 o 
   3  11   3     1598.27     2054.97    148.53 o 
   5  11   3      264.42      400.80     84.26 o 
   7  11   3      662.07      956.87    107.92 o 
   9  11   3       70.44      107.26     67.53 o 
  11  11   3       10.94        0.00     73.64 o 
  13  11   3      241.70      302.75     98.18 o 
  15  11   3     1035.85      844.60    156.11 o 
  17  11   3        1.19        0.00    111.92 o 
  19  11   3      125.15       20.84    119.64 o 
 -18  12   3       74.75      130.70    123.00 o 
 -16  12   3        2.23       30.85    116.64 o 
 -14  12   3      990.96      711.62    137.71 o 
 -12  12   3      199.58       40.82     92.12 o 
 -10  12   3      167.96      131.61    110.84 o 
  -8  12   3       77.42      172.61    110.58 o 
  -6  12   3       13.17        0.00     82.49 o 
  -4  12   3      402.96      534.31    146.08 o 
  -2  12   3     1764.90     1447.73    163.19 o 
   0  12   3     1615.78     1458.43    157.55 o 
   2  12   3     1278.65      890.86    159.58 o 
   4  12   3      734.94      521.15    120.53 o 
   6  12   3      413.47      317.89     88.04 o 
   8  12   3     1949.72     1595.89    191.67 o 
  10  12   3      165.48      158.01     96.60 o 
  12  12   3      329.16      191.16    119.09 o 
  14  12   3        3.52      124.01    118.20 o 
  16  12   3       23.39        0.00    116.50 o 
 -13  13   3       62.91       42.86    123.96 o 
 -11  13   3     3142.76     2878.42    275.98 o 
  -9  13   3      342.56      430.01    150.51 o 
  -7  13   3     1782.23     1790.50    230.34 o 
  -5  13   3      163.71       92.40    115.97 o 
  -3  13   3     1080.63     1105.51    185.81 o 
  -1  13   3      686.77      796.26    168.68 o 
   1  13   3     1065.16      934.75    153.88 o 
   3  13   3      765.67      806.72    142.65 o 
   5  13   3     1065.11     1062.21    162.39 o 
   7  13   3      328.17      309.71    108.44 o 
   9  13   3      226.03      171.29    141.18 o 
  11  13   3      593.89      308.45    132.39 o 
  13  13   3      119.43       99.20    119.31 o 
 -10  14   3      620.16      708.83    186.47 o 
  -8  14   3      481.36      448.01    166.85 o 
  -6  14   3      505.19      307.42    154.14 o 
  -4  14   3     1374.75     1273.03    217.53 o 
  -2  14   3      144.12      361.08    147.60 o 
   0  14   3     1520.17     1749.06    229.18 o 
   2  14   3        2.37        0.00    109.37 o 
   4  14   3     1071.17      924.44    158.71 o 
   6  14   3       43.59        4.85    104.43 o 
   8  14   3      771.09      882.34    238.90 o 
 -30   0   4     1348.48     2114.47    417.59 o 
 -28   0   4     1858.99     1827.62    216.24 o 
 -26   0   4     6229.82     5186.25    423.02 o 
 -24   0   4     4124.67     4143.77    210.84 o 
 -22   0   4    12044.04    11844.87    357.82 o 
 -20   0   4    32199.41    32246.21    554.90 o 
 -18   0   4     1558.59     1301.74    111.95 o 
 -16   0   4     8014.28     7210.21    206.61 o 
 -14   0   4      300.85      233.08     54.31 o 
 -12   0   4      461.07      758.13     72.71 o 
 -10   0   4    55228.16    58316.46    439.40 o 
  -8   0   4     8074.55     6345.99    132.73 o 
  -6   0   4   157963.86   162923.55   1684.80 o 
  -4   0   4     6499.72     4290.65    102.73 o 
  -2   0   4    43615.86    57630.24   2488.16 o 
   0   0   4     9963.35     7356.24    183.10 o 
   2   0   4   130261.38   118895.09   6731.17 o 
   4   0   4    14340.67    24988.17   2399.49 o 
   6   0   4      134.73      143.56     33.84 o 
   8   0   4    12875.49    13032.93   1189.28 o 
  10   0   4    36484.92    33276.10   2213.89 o 
  12   0   4    40694.91    36954.12   2213.98 o 
  14   0   4    13329.19    16000.56    756.06 o 
  16   0   4     9784.63     9262.46    611.47 o 
  18   0   4     6638.38     6407.12    488.41 o 
  20   0   4    23868.86    23421.94    627.22 o 
  22   0   4      635.25      979.48    178.22 o 
  24   0   4     1559.86     1734.58    234.21 o 
  26   0   4       10.82       97.68    122.56 o 
  28   0   4     5651.19     4666.41    523.65 o 
 -31   1   4        0.47       51.17    130.70 o 
 -29   1   4      632.21      625.89    142.28 o 
 -27   1   4        3.41       25.39     66.15 o 
 -25   1   4      606.90      365.83     79.19 o 
 -23   1   4     1838.56     1716.51    110.88 o 
 -21   1   4      475.98      520.86     67.71 o 
 -19   1   4     2326.60     2157.98     97.53 o 
 -17   1   4     1397.55     1171.06     79.44 o 
 -15   1   4     1980.01     1726.14     93.13 o 
 -13   1   4    13184.65    12166.16    179.67 o 
 -11   1   4       63.30      185.17     33.33 o 
  -9   1   4     2103.01     2649.45     93.58 o 
  -7   1   4    62587.66    71859.68    812.12 o 
  -5   1   4   141306.33   158686.67   2564.39 o 
  -3   1   4    10661.60    14615.15    455.98 o 
  -1   1   4    73973.16    82788.55   1887.06 o 
   1   1   4    13104.54    15051.60    193.18 o 
   3   1   4    74114.71    74182.62   2427.06 o 
   5   1   4      112.02       67.84     20.71 o 
   7   1   4    42190.50    53734.55   1500.13 o 
   9   1   4    18149.47    20459.93    706.19 o 
  11   1   4     3833.51     3993.72    102.42 o 
  13   1   4     1417.45     1703.39     81.95 o 
  15   1   4     3008.62     3700.30    188.98 o 
  17   1   4     3124.15     2671.91    123.71 o 
  19   1   4       78.70       72.48     49.97 o 
  21   1   4     3618.36     2294.14   1005.32 o 
  23   1   4      987.73      736.96    314.42 o 
  25   1   4      939.07      596.32    287.53 o 
  27   1   4     1239.68     1398.50    178.24 o 
  29   1   4      323.91      372.33    128.82 o 
 -30   2   4      191.56      407.45    136.24 o 
 -28   2   4      949.70     1204.13    150.40 o 
 -26   2   4     1114.05     1523.81    151.04 o 
 -24   2   4     4058.93     3935.72    184.78 o 
 -22   2   4       49.83       87.08     51.98 o 
 -20   2   4      467.64      422.65     66.26 o 
 -18   2   4     4460.28     4354.45    146.05 o 
 -16   2   4     3932.52     3932.53    121.95 o 
 -14   2   4    37321.93    39500.86    494.17 o 
 -12   2   4      651.15      680.65     54.12 o 
 -10   2   4     4166.30     3120.10     84.80 o 
  -8   2   4     2690.37     3604.92     98.91 o 
  -6   2   4     6463.76     3495.57     79.11 o 
  -4   2   4    43328.86    61886.39   1457.46 o 
  -2   2   4   272674.63   311664.50   3644.80 o 
   0   2   4      312.72      144.24     17.93 o 
   2   2   4    16182.75    21910.24    605.21 o 
   4   2   4    81092.26    88215.75   2457.23 o 
   6   2   4    35810.33    33422.99   1048.88 o 
   8   2   4    33222.90    37786.09   1274.16 o 
  10   2   4    27678.95    27731.63    704.01 o 
  12   2   4    12304.55    12722.56    472.60 o 
  14   2   4    23702.02    23786.86    808.77 o 
  16   2   4    18741.86    18188.54    748.39 o 
  18   2   4     1265.43     1347.17    110.13 o 
  20   2   4    10040.24    11677.27    555.28 o 
  22   2   4     1968.16     1999.13    150.17 o 
  24   2   4      320.59      393.47    109.48 o 
  26   2   4      139.74      178.13    102.73 o 
  28   2   4      808.38     1024.63    170.19 o 
 -29   3   4      579.88      477.60    163.35 o 
 -27   3   4       51.45      109.70     86.25 o 
 -25   3   4     1910.21     2028.81    164.46 o 
 -23   3   4     2577.95     2967.62    138.21 o 
 -21   3   4    11132.79     8563.79   1475.99 o 
 -19   3   4      876.71      722.77    118.99 o 
 -17   3   4    14002.92    12487.14    253.55 o 
 -15   3   4     3653.25     3579.83    117.99 o 
 -13   3   4     4524.61     5019.38    124.19 o 
 -11   3   4    19376.00    18960.34    273.46 o 
  -9   3   4     8567.14     9771.22    177.88 o 
  -7   3   4    17213.41    18285.30    387.88 o 
  -5   3   4      687.50      830.38     41.94 o 
  -3   3   4    27383.97    30743.23    645.15 o 
  -1   3   4     4502.69     4504.87     81.89 o 
   1   3   4      304.96      331.42     37.11 o 
   3   3   4    57245.41    56682.64   2275.61 o 
   5   3   4   160809.36   183681.39   6099.10 o 
   7   3   4        5.28      111.62     43.11 o 
   9   3   4    39010.73    41750.86   1005.21 o 
  11   3   4    16852.53    18155.21    575.98 o 
  13   3   4    90911.25    97412.41   2420.54 o 
  15   3   4      376.52      404.41     52.93 o 
  17   3   4    17400.65    17631.62    667.96 o 
  19   3   4      333.93      444.85     77.09 o 
  21   3   4     3522.86     3390.04    177.84 o 
  23   3   4      322.04      258.62     94.08 o 
  25   3   4     1471.31     1668.66    181.09 o 
  27   3   4      353.76      361.72    121.82 o 
  29   3   4      835.41      881.16    167.75 o 
 -30   4   4      374.71      384.31    142.03 o 
 -28   4   4      105.12      188.18    117.17 o 
 -26   4   4       23.62      132.76    105.98 o 
 -24   4   4        8.23       17.98     68.51 o 
 -22   4   4     1609.15     1479.52    124.17 o 
 -20   4   4       13.16       26.52     42.49 o 
 -18   4   4      439.44      207.17     45.25 o 
 -16   4   4     3231.14     3568.49    121.81 o 
 -14   4   4      335.00      233.68     44.90 o 
 -12   4   4       45.82       11.58     27.82 o 
 -10   4   4       64.37       86.20     32.29 o 
  -8   4   4    26557.38    25746.04    482.38 o 
  -6   4   4    11340.13    11577.44    195.08 o 
  -4   4   4    21136.95    22597.27    523.48 o 
  -2   4   4      375.74      457.53     35.44 o 
   0   4   4      723.76      698.28     84.65 o 
   2   4   4     9876.80     9533.61    200.91 o 
   4   4   4     6155.70     6562.76    134.38 o 
   6   4   4      119.28        5.26     25.14 o 
   8   4   4    22476.27    23776.86    907.08 o 
  10   4   4     3825.79     3609.86     95.15 o 
  12   4   4      817.01     1099.46     66.71 o 
  14   4   4       84.04      170.41     43.72 o 
  16   4   4        4.67       44.69     49.43 o 
  18   4   4      258.11      278.42     73.88 o 
  20   4   4      592.29      689.64    108.97 o 
  22   4   4      693.39      721.96    113.87 o 
  24   4   4       11.71        0.00     81.70 o 
  26   4   4       11.87        0.00     86.17 o 
  28   4   4        1.85       72.81    105.83 o 
 -29   5   4      573.41      730.67    164.79 o 
 -27   5   4       81.33        0.00    106.14 o 
 -25   5   4     1787.95     1864.09    197.71 o 
 -23   5   4      984.96      934.30    127.43 o 
 -21   5   4       11.16       36.63     69.39 o 
 -19   5   4      461.87      247.42     76.75 o 
 -17   5   4     2552.15     2435.18    174.58 o 
 -15   5   4      915.92      902.14     75.65 o 
 -13   5   4     1441.55     1396.44     81.15 o 
 -11   5   4       39.93      180.51     40.18 o 
  -9   5   4     7882.42     9945.45    189.65 o 
  -7   5   4     4289.12     3687.86    103.36 o 
  -5   5   4     1675.44     2266.69     77.55 o 
  -3   5   4     6637.66     6397.69    125.96 o 
  -1   5   4    20594.50    21783.29    296.64 o 
   1   5   4     1709.93     1435.24    217.44 o 
   3   5   4     1896.24     1986.70     81.55 o 
   5   5   4     2017.61     2448.94     92.25 o 
   7   5   4     1080.61     1660.63     84.77 o 
   9   5   4     3549.71     3305.52    112.20 o 
  11   5   4       14.16       51.08     38.72 o 
  13   5   4     6392.94     5737.21    206.02 o 
  15   5   4      549.85      676.78     87.80 o 
  17   5   4      523.46      445.52     83.56 o 
  19   5   4     1419.87     1210.55    130.33 o 
  21   5   4      682.42      498.01    106.59 o 
  23   5   4       47.88       69.55     81.09 o 
  25   5   4      566.97      437.44    131.66 o 
  27   5   4      285.96      296.70    126.23 o 
 -28   6   4        8.24      178.52    118.92 o 
 -26   6   4     1829.74     1883.92    205.82 o 
 -24   6   4      929.88      917.22    157.14 o 
 -22   6   4     4612.68     4272.99    210.52 o 
 -20   6   4      508.35      555.70    104.24 o 
 -18   6   4      932.51      574.91    249.76 o 
 -16   6   4      475.37      540.93     78.00 o 
 -14   6   4     2592.51     2464.77    119.78 o 
 -12   6   4     7479.98     6833.96    189.04 o 
 -10   6   4     7285.72     6761.04    147.91 o 
  -8   6   4       11.84      189.06     38.76 o 
  -6   6   4    14980.96    15161.39    300.50 o 
  -4   6   4    11078.21    12605.45    311.53 o 
  -2   6   4    26390.73    32097.54    541.67 o 
   0   6   4    18541.63    19171.42    282.86 o 
   2   6   4     5590.73     4668.59   1146.06 o 
   4   6   4      502.13      475.83     56.18 o 
   6   6   4     4257.49     4380.55    129.37 o 
   8   6   4    15580.46    17374.85    417.97 o 
  10   6   4      142.08      222.85     49.39 o 
  12   6   4     1093.89     1182.99     89.74 o 
  14   6   4     3252.08     3329.92    199.44 o 
  16   6   4     1703.21     1546.41    129.66 o 
  18   6   4     1332.53     1534.33    137.77 o 
  20   6   4     1534.03     1682.11    151.93 o 
  22   6   4       40.27        0.00     78.12 o 
  24   6   4     2558.79     2129.43    211.28 o 
  26   6   4      509.55      523.95    142.68 o 
 -27   7   4      616.20      602.61    164.60 o 
 -25   7   4      698.63      822.03    165.06 o 
 -23   7   4      839.72      814.56    155.43 o 
 -21   7   4      110.52       96.06     78.06 o 
 -19   7   4       11.87       34.88     52.63 o 
 -17   7   4     4767.79     4851.38    207.12 o 
 -15   7   4      634.73      782.32    106.66 o 
 -13   7   4     6961.13     6556.19    236.16 o 
 -11   7   4     1215.72     1348.63    100.72 o 
  -9   7   4    15866.94    17188.74    393.08 o 
  -7   7   4      112.75      115.17     41.22 o 
  -5   7   4     7445.66     7879.70    316.69 o 
  -3   7   4    11320.02    10955.55    205.22 o 
  -1   7   4       11.18       30.61     35.45 o 
   1   7   4     2534.48     2784.46    131.96 o 
   3   7   4     1180.22      723.40    181.04 o 
   5   7   4     4436.97     4190.03    136.76 o 
   7   7   4     1201.06     1136.78     87.71 o 
   9   7   4     1730.35     1626.00    100.14 o 
  11   7   4      410.12      489.40     67.69 o 
  13   7   4     7028.71     6526.65    367.45 o 
  15   7   4        0.26       18.47     62.67 o 
  17   7   4     2456.45     2426.92    165.29 o 
  19   7   4      538.02      580.36    107.98 o 
  21   7   4        3.14       17.54     79.23 o 
  23   7   4      352.16      278.57    101.86 o 
  25   7   4      650.72      559.62    174.91 o 
 -26   8   4      156.46      124.67    135.58 o 
 -24   8   4      218.25      213.93    134.38 o 
 -22   8   4      617.00      600.56    150.20 o 
 -20   8   4      332.97      365.08     90.03 o 
 -18   8   4      371.78      383.29     93.81 o 
 -16   8   4      198.07      278.83     86.41 o 
 -14   8   4     1729.25     1566.58    137.29 o 
 -12   8   4      156.47      230.32     70.65 o 
 -10   8   4      961.89     1080.79     91.37 o 
  -8   8   4       57.57      119.03     43.74 o 
  -6   8   4     5077.06     5473.31    154.69 o 
  -4   8   4     4806.21     4988.40    147.30 o 
  -2   8   4     1022.83      938.42     76.24 o 
   0   8   4     1139.42     1153.07     74.35 o 
   2   8   4      445.46      456.55     62.56 o 
   4   8   4     1914.98     1285.37    422.09 o 
   6   8   4       19.89       73.77     43.98 o 
   8   8   4      423.63      289.37     61.09 o 
  10   8   4     3499.45     3544.59    143.83 o 
  12   8   4      560.87      584.05     96.20 o 
  14   8   4      661.16      722.42    105.84 o 
  16   8   4       83.31      123.61     72.19 o 
  18   8   4     1027.92      929.75    125.11 o 
  20   8   4      764.04      681.26    123.06 o 
  22   8   4      441.67      730.17    135.70 o 
  24   8   4      166.00      197.21    120.80 o 
 -23   9   4      344.84      404.23    150.82 o 
 -21   9   4     2775.50     2459.24    232.88 o 
 -19   9   4      408.42      182.36    111.67 o 
 -17   9   4    13061.07    11991.22    334.99 o 
 -15   9   4      388.49      399.35     97.22 o 
 -13   9   4     6712.67     6529.71    263.88 o 
 -11   9   4     2437.78     2266.02    154.45 o 
  -9   9   4    10987.09    10201.67    458.08 o 
  -7   9   4    20586.43    21263.72    613.10 o 
  -5   9   4     3371.50     2933.14    124.38 o 
  -3   9   4      734.91      780.25     79.12 o 
  -1   9   4     5068.02     5599.19    184.40 o 
   1   9   4    15560.07    14949.09    334.30 o 
   3   9   4     1465.17     1452.34    105.46 o 
   5   9   4    11344.62     7487.84   1602.40 o 
   7   9   4      149.07      189.07     60.41 o 
   9   9   4    15862.03    16759.71    347.81 o 
  11   9   4     1093.26     1142.55    127.12 o 
  13   9   4    15119.87    13729.75    340.09 o 
  15   9   4        3.01        0.00     64.56 o 
  17   9   4     4865.65     5312.35    304.61 o 
  19   9   4       25.27        0.00     79.70 o 
  21   9   4     1036.32     1072.58    179.64 o 
  23   9   4     1085.74     1198.32    191.14 o 
 -22  10   4        0.92        0.00    122.42 o 
 -20  10   4      657.91      958.58    175.61 o 
 -18  10   4      549.08      813.67    135.67 o 
 -16  10   4        0.66       61.10     82.82 o 
 -14  10   4      410.39      238.97     88.92 o 
 -12  10   4      706.42      793.12    119.96 o 
 -10  10   4      814.37     1081.53    126.01 o 
  -8  10   4       82.52       42.22     68.34 o 
  -6  10   4     2258.69     2222.54    139.76 o 
  -4  10   4      214.48      191.26     72.31 o 
  -2  10   4     9368.14     9143.86    245.17 o 
   0  10   4      553.75      781.57     95.37 o 
   2  10   4     3217.86     3957.97    171.92 o 
   4  10   4      363.03      341.51     73.67 o 
   6  10   4        9.53       40.20     43.28 o 
   8  10   4     5079.11     4707.01    180.29 o 
  10  10   4       10.43        0.00     63.06 o 
  12  10   4      664.72      894.78    124.10 o 
  14  10   4        2.00       25.99     80.11 o 
  16  10   4     2120.02     2070.93    178.99 o 
  18  10   4       24.04      141.01     92.44 o 
  20  10   4      767.75     1124.26    184.14 o 
 -19  11   4       57.75      165.35    124.83 o 
 -17  11   4     2497.39     2571.47    204.86 o 
 -15  11   4     1739.63     1686.98    171.83 o 
 -13  11   4     1612.06     1590.24    161.78 o 
 -11  11   4     3878.51     3648.46    232.38 o 
  -9  11   4     1389.65     1597.83    168.54 o 
  -7  11   4     1584.21     1727.88    200.05 o 
  -5  11   4     2303.05     2451.93    221.90 o 
  -3  11   4     3438.46     3373.74    196.48 o 
  -1  11   4      232.30      240.44     86.32 o 
   1  11   4    13054.86    13838.97    408.52 o 
   3  11   4      601.33      836.94    114.05 o 
   5  11   4     6628.19     6272.19    208.65 o 
   7  11   4      691.06      479.73    110.92 o 
   9  11   4      772.20      683.75    118.35 o 
  11  11   4     1129.66     1601.26    156.13 o 
  13  11   4     2200.45     2361.09    185.75 o 
  15  11   4       78.52      169.78     97.69 o 
  17  11   4     2676.62     2986.31    256.97 o 
  19  11   4      429.91      414.43    142.47 o 
 -18  12   4     2053.63     2501.75    252.42 o 
 -16  12   4      143.20      160.63    103.44 o 
 -14  12   4     3338.45     3334.70    223.52 o 
 -12  12   4      307.06      525.96    151.17 o 
 -10  12   4     2745.27     2705.58    254.15 o 
  -8  12   4      218.22      287.42    127.82 o 
  -6  12   4     6663.08     6927.37    390.43 o 
  -4  12   4       66.19       45.91    105.55 o 
  -2  12   4    13528.16    13225.45    455.11 o 
   0  12   4       32.25       18.58     79.82 o 
   2  12   4    12598.38    12137.52    377.91 o 
   4  12   4     1385.28     1599.41    166.90 o 
   6  12   4     3860.96     3595.34    177.91 o 
   8  12   4      597.85      667.43    122.21 o 
  10  12   4     3385.22     3962.05    222.10 o 
  12  12   4     1416.96     1395.19    166.04 o 
  14  12   4      519.30      532.82    152.88 o 
  16  12   4     2838.92     3087.48    264.74 o 
 -13  13   4       68.17       24.55    113.69 o 
 -11  13   4      148.70      188.88    138.51 o 
  -9  13   4        7.25        0.00    107.74 o 
  -7  13   4        4.04       37.03    107.11 o 
  -5  13   4       85.52       64.98    119.60 o 
  -3  13   4      193.42      155.09    118.67 o 
  -1  13   4     1387.13     1503.98    207.23 o 
   1  13   4     1172.21     1063.24    189.24 o 
   3  13   4       40.89       29.66     94.92 o 
   5  13   4       15.95      107.34     97.01 o 
   7  13   4       38.69       81.27     97.01 o 
   9  13   4      101.41       23.98     94.41 o 
  11  13   4       68.20      180.07    116.10 o 
  13  13   4      152.34       64.72    117.00 o 
  -8  14   4      617.17      666.64    179.88 o 
  -6  14   4     2640.46     2569.89    276.36 o 
  -4  14   4        1.75       19.71    123.71 o 
  -2  14   4     2921.11     2754.87    274.92 o 
   0  14   4     1470.45     1901.68    237.09 o 
   2  14   4     1883.83     1859.30    235.73 o 
   4  14   4      237.14      311.54    141.60 o 
   6  14   4     2520.99     2998.73    285.27 o 
   8  14   4      292.94      421.27    294.96 o 
 -31   1   5       17.32      162.58    241.94 o 
 -29   1   5      614.29      585.31    135.16 o 
 -27   1   5     1203.78     1231.28    138.93 o 
 -25   1   5      931.31      968.86     92.96 o 
 -23   1   5     1596.65     1529.50    102.89 o 
 -21   1   5     1060.81      882.94     80.21 o 
 -19   1   5     7562.86     6825.93    157.39 o 
 -17   1   5     1381.99     1421.37     78.75 o 
 -15   1   5     9113.57     9062.95    155.97 o 
 -13   1   5     6559.85     6521.24    123.86 o 
 -11   1   5     4784.34     4667.56     95.62 o 
  -9   1   5     4233.21     4335.80     82.48 o 
  -7   1   5    14096.05    15935.46    216.71 o 
  -5   1   5    50263.38    65035.98   1331.78 o 
  -3   1   5   101602.59   128161.73   3268.17 o 
  -1   1   5     7877.22    11069.48    203.49 o 
   1   1   5    19400.37    19684.52    441.68 o 
   3   1   5      268.31      409.35     33.01 o 
   5   1   5    36936.51    43613.79   1820.29 o 
   7   1   5       89.16      138.43     31.17 o 
   9   1   5    24264.20    30872.32   1447.44 o 
  11   1   5       90.41      200.75     35.90 o 
  13   1   5     2089.10     2331.94     90.84 o 
  15   1   5     2007.26     1911.36     92.62 o 
  17   1   5       93.69      159.78     52.36 o 
  19   1   5     5958.10     4635.74    660.39 o 
  21   1   5      390.73      270.54    104.28 o 
  23   1   5     1308.69      712.74    334.80 o 
  25   1   5      455.23      401.56    144.31 o 
  27   1   5        7.46        0.00     83.20 o 
  29   1   5      611.16      450.56    132.45 o 
 -30   2   5       73.93      198.54    105.10 o 
 -28   2   5     1008.15     1101.30    144.69 o 
 -26   2   5      262.49      217.86     85.97 o 
 -24   2   5     3922.26     3727.30    143.89 o 
 -22   2   5      408.60      458.98     68.25 o 
 -20   2   5     6940.76     6409.48    158.61 o 
 -18   2   5     2773.86     3039.27    117.00 o 
 -16   2   5     2928.68     2536.60    100.93 o 
 -14   2   5     4740.86     4519.65    120.83 o 
 -12   2   5    42652.97    42624.70    325.76 o 
 -10   2   5     1170.56     1083.98     56.34 o 
  -8   2   5     6611.90     6748.01    164.70 o 
  -6   2   5    26198.81    30739.79    658.95 o 
  -4   2   5   135412.17   161009.97   4350.64 o 
  -2   2   5   129800.74   133760.06   1998.94 o 
   0   2   5    33724.64    43237.17    661.55 o 
   2   2   5    52140.12    49450.72   1238.00 o 
   4   2   5    51508.04    61101.61   1628.40 o 
   6   2   5     7050.49     6831.38    313.27 o 
   8   2   5     2935.20     2712.43     70.97 o 
  10   2   5     2775.48     3441.25    103.42 o 
  12   2   5     3232.15     4345.16    173.41 o 
  14   2   5    12317.25    11230.88    352.26 o 
  16   2   5      588.13      695.41     82.82 o 
  18   2   5    11557.88    12862.80    581.75 o 
  20   2   5     4126.68     4260.99    204.89 o 
  22   2   5     1478.51     1657.75    201.69 o 
  24   2   5      510.52      516.36    119.18 o 
  26   2   5     1415.18     1330.67    174.86 o 
  28   2   5        1.18        0.00     94.28 o 
 -29   3   5      175.35      185.60    114.89 o 
 -27   3   5       22.50       53.27     84.54 o 
 -25   3   5       18.95       45.75     58.84 o 
 -23   3   5      412.96      409.00     78.89 o 
 -21   3   5     5875.05     5630.67    171.01 o 
 -19   3   5      670.65      780.60     78.46 o 
 -17   3   5        1.49       29.61     38.21 o 
 -15   3   5     3099.55     2702.40    102.52 o 
 -13   3   5     2548.79     2602.46     92.12 o 
 -11   3   5      213.16      129.63     31.76 o 
  -9   3   5     1549.24     1923.95     69.29 o 
  -7   3   5     2637.68     1955.16     61.14 o 
  -5   3   5      351.81      441.59     33.50 o 
  -3   3   5    13722.63    12676.65    251.09 o 
  -1   3   5     7904.34     8012.29    163.26 o 
   1   3   5      190.69      415.04     31.10 o 
   3   3   5    17994.16    16485.09   1352.60 o 
   5   3   5     4884.32     6039.63    174.54 o 
   7   3   5    33858.17    30133.86    782.11 o 
   9   3   5      250.51      199.30     33.68 o 
  11   3   5        0.78       59.78     32.14 o 
  13   3   5       24.88      163.36     38.11 o 
  15   3   5      101.94      121.14     48.20 o 
  17   3   5      724.50      585.57     77.44 o 
  19   3   5      755.04      905.61    109.93 o 
  21   3   5     1266.43     1299.89    153.01 o 
  23   3   5     1277.07     1048.62    151.22 o 
  25   3   5      595.98      710.72    142.86 o 
  27   3   5      402.33      298.07    122.90 o 
 -30   4   5      238.33      397.01    147.24 o 
 -28   4   5     1689.31     2015.67    210.23 o 
 -26   4   5     1209.27     1619.58    211.60 o 
 -24   4   5     1873.08     1369.37    312.56 o 
 -22   4   5     1228.90     1173.14    253.97 o 
 -20   4   5    10714.76    10282.19    246.08 o 
 -18   4   5      860.44      647.74     73.82 o 
 -16   4   5    11114.87    10014.70    194.17 o 
 -14   4   5     1410.08     1494.10     81.80 o 
 -12   4   5     7002.49     7270.11    146.02 o 
 -10   4   5     1689.14     1663.98     71.70 o 
  -8   4   5    43804.08    46297.51   1135.89 o 
  -6   4   5    19807.61    22376.49    456.87 o 
  -4   4   5      984.63     1172.02     73.12 o 
  -2   4   5      682.01      758.22     42.51 o 
   0   4   5     5294.96     4736.49     94.30 o 
   2   4   5    56358.32    59523.48    631.01 o 
   4   4   5     4381.05     3952.48    121.04 o 
   6   4   5      192.19      281.46     40.81 o 
   8   4   5     1958.11     1356.94     59.27 o 
  10   4   5    16551.75    18438.09    381.04 o 
  12   4   5      404.96      436.43     48.55 o 
  14   4   5    24915.67    24440.86   1248.02 o 
  16   4   5      755.36      637.69     89.10 o 
  18   4   5    13460.13    12456.63    637.54 o 
  20   4   5     1232.41     1353.33    133.62 o 
  22   4   5     1096.13     1139.62    151.84 o 
  24   4   5      637.31      566.06    128.28 o 
  26   4   5     2975.15     3082.10    243.17 o 
  28   4   5      182.03       99.89    119.64 o 
 -29   5   5       83.39      131.91    119.32 o 
 -27   5   5     1379.74     1727.01    202.33 o 
 -25   5   5      909.90     1011.15    162.07 o 
 -23   5   5     8476.08     6611.17   1379.25 o 
 -21   5   5      147.81       88.27     61.50 o 
 -19   5   5     1249.73     1294.74    111.96 o 
 -17   5   5     6700.61     6164.08    210.91 o 
 -15   5   5     4166.37     3133.95    122.23 o 
 -13   5   5    22805.85    24749.01    669.46 o 
 -11   5   5     4800.28     4607.31    120.41 o 
  -9   5   5     7923.80     7347.17    141.26 o 
  -7   5   5    12579.61    14804.28    339.24 o 
  -5   5   5    40296.80    42895.62    567.32 o 
  -3   5   5      538.06      653.43     51.08 o 
  -1   5   5    17057.24    13934.87    214.28 o 
   1   5   5    53107.92    49036.53   1367.81 o 
   3   5   5    34551.69    37534.07    627.44 o 
   5   5   5      890.54      695.57     59.75 o 
   7   5   5    29733.46    28107.70    575.04 o 
   9   5   5    19674.24    20973.34    613.76 o 
  11   5   5    41804.61    41768.76   1528.56 o 
  13   5   5     5460.70     5591.37    217.83 o 
  15   5   5     5844.16     6063.89    320.04 o 
  17   5   5      652.41      607.91     93.69 o 
  19   5   5     1299.05     1451.55    134.69 o 
  21   5   5     3652.06     3898.07    231.39 o 
  23   5   5      120.44      132.18     94.52 o 
  25   5   5     4711.19     4741.19    316.68 o 
  27   5   5      412.49      354.72    128.56 o 
 -28   6   5      548.59      510.59    155.33 o 
 -26   6   5      457.56      454.10    145.47 o 
 -24   6   5       30.08       27.95     98.94 o 
 -22   6   5     1619.00     1019.27    437.27 o 
 -20   6   5     2945.36     2714.29    175.11 o 
 -18   6   5      804.20      792.05     93.26 o 
 -16   6   5       17.43       38.69     51.88 o 
 -14   6   5      275.19      338.03     66.26 o 
 -12   6   5     4446.59     4148.59    125.16 o 
 -10   6   5     3468.73     3725.37    112.70 o 
  -8   6   5     3749.00     3806.77    109.52 o 
  -6   6   5     7402.79     7961.26    150.96 o 
  -4   6   5    10950.42    11171.22    289.02 o 
  -2   6   5     7182.17     6934.03    131.64 o 
   0   6   5     9769.72     8139.69    154.63 o 
   2   6   5     5135.12     7188.64    273.41 o 
   4   6   5    12434.48    13902.18    293.47 o 
   6   6   5     7097.85     6601.65    225.29 o 
   8   6   5       85.25      109.62     40.10 o 
  10   6   5      362.62      516.64     64.87 o 
  12   6   5     2196.63     2715.96    149.96 o 
  14   6   5      344.81      337.24     72.07 o 
  16   6   5        0.39       15.83     55.20 o 
  18   6   5      570.27      614.82    103.68 o 
  20   6   5      225.96      197.97     82.03 o 
  22   6   5     1608.67     1491.63    156.35 o 
  24   6   5      314.64      396.70    133.95 o 
  26   6   5      376.23      323.06    130.30 o 
 -27   7   5     1191.58     1275.54    199.09 o 
 -25   7   5      116.09      210.12    122.06 o 
 -23   7   5     1221.43     1627.77    191.24 o 
 -21   7   5     7515.53     5164.22   1469.32 o 
 -19   7   5     2639.07     3101.48    185.08 o 
 -17   7   5       25.34       70.10     69.29 o 
 -15   7   5    14613.04    14638.17    506.15 o 
 -13   7   5    10420.82     9823.77    347.88 o 
 -11   7   5     3352.89     3003.83    112.78 o 
  -9   7   5    16652.40    15073.10    489.03 o 
  -7   7   5    15231.24    14960.06    276.00 o 
  -5   7   5    21863.61    24192.95    809.75 o 
  -3   7   5     4411.23     4149.33    133.90 o 
  -1   7   5    10337.96    10313.92    169.98 o 
   1   7   5        0.32       26.16     30.64 o 
   3   7   5    15786.16    12957.50    874.61 o 
   5   7   5     1070.56      965.92     79.60 o 
   7   7   5    19178.02    18848.50    357.78 o 
   9   7   5     1849.85     1631.86    101.52 o 
  11   7   5     7396.70     8259.89    499.21 o 
  13   7   5     8763.93     8493.20    319.71 o 
  15   7   5     3661.95     3714.50    200.44 o 
  17   7   5     2492.93     3008.99    203.40 o 
  19   7   5     4152.11     4446.83    234.39 o 
  21   7   5     1394.43     1601.85    159.86 o 
  23   7   5      678.14      749.39    133.10 o 
  25   7   5     1670.33     1846.12    213.41 o 
 -26   8   5      456.64      506.78    156.52 o 
 -24   8   5      895.75      879.77    178.36 o 
 -22   8   5       47.69      111.32    117.26 o 
 -20   8   5     4336.95     4127.22    214.33 o 
 -18   8   5       93.12      164.13     79.11 o 
 -16   8   5      174.80      186.75     81.15 o 
 -14   8   5       54.53       44.88     61.61 o 
 -12   8   5      442.89      482.09     88.10 o 
 -10   8   5     1383.67     1309.70    101.15 o 
  -8   8   5     6861.19     6358.26    159.18 o 
  -6   8   5     3075.58     3605.73    135.37 o 
  -4   8   5      948.47      942.75     79.40 o 
  -2   8   5     3847.23     3759.89    127.29 o 
   0   8   5    16286.64    18543.46    276.77 o 
   2   8   5      820.96      920.58    252.11 o 
   4   8   5       78.42      139.81     47.52 o 
   6   8   5       56.48      173.43     52.72 o 
   8   8   5      263.22      188.66     56.56 o 
  10   8   5      129.75      217.51     58.57 o 
  12   8   5       35.87       75.61     63.76 o 
  14   8   5     1851.41     1825.05    178.53 o 
  16   8   5     2266.93     2329.89    168.22 o 
  18   8   5       43.30      143.65     87.61 o 
  20   8   5      503.22      561.84    115.15 o 
  22   8   5      127.86       35.81     91.36 o 
  24   8   5        0.98        0.71    119.36 o 
 -23   9   5      854.13     1494.13    207.82 o 
 -21   9   5       78.82       28.55    115.79 o 
 -19   9   5      481.00      567.03    117.69 o 
 -17   9   5        0.96        0.34     79.91 o 
 -15   9   5      174.27       73.78     71.29 o 
 -13   9   5     1348.76     1530.90    143.19 o 
 -11   9   5     5058.30     4772.88    200.56 o 
  -9   9   5       66.68       81.35     63.96 o 
  -7   9   5      625.69      583.52     86.63 o 
  -5   9   5      841.76      943.10     85.04 o 
  -3   9   5      589.97      526.47     70.30 o 
  -1   9   5       44.53       75.49     56.13 o 
   1   9   5      206.60      307.21     62.03 o 
   3   9   5     3097.53     3122.83    253.45 o 
   5   9   5      121.20      114.65     56.05 o 
   7   9   5     1859.79     1587.92    115.37 o 
   9   9   5     1340.24     1710.63    121.79 o 
  11   9   5    12744.88    12353.71    573.19 o 
  13   9   5      950.55     1001.26    125.79 o 
  15   9   5       15.44      109.56     72.25 o 
  17   9   5      302.97      310.29     96.13 o 
  19   9   5      608.23      524.86    113.74 o 
  21   9   5      455.03      530.72    123.84 o 
 -22  10   5        1.25        0.00    123.23 o 
 -20  10   5     2851.72     2808.62    251.29 o 
 -18  10   5       34.13      113.00     85.91 o 
 -16  10   5     3862.34     3552.97    211.02 o 
 -14  10   5      277.43      268.54     92.96 o 
 -12  10   5      728.41      653.66    111.63 o 
 -10  10   5     3565.82     3476.90    185.06 o 
  -8  10   5      717.04      885.56    122.79 o 
  -6  10   5      398.25      416.48    113.04 o 
  -4  10   5     4985.95     4465.17    176.99 o 
  -2  10   5      107.21      245.80     66.96 o 
   0  10   5     1417.51     1362.46    120.02 o 
   2  10   5     1936.14      954.26    433.81 o 
   4  10   5     6611.53     6501.12    221.57 o 
   6  10   5     3122.37     2953.35    149.27 o 
   8  10   5     1018.30     1342.14    117.14 o 
  10  10   5      327.19      302.74     91.98 o 
  12  10   5      351.76      338.80     97.73 o 
  14  10   5     1393.59     1299.64    147.87 o 
  16  10   5       91.14       93.43     88.64 o 
  18  10   5     1729.77     2052.30    187.78 o 
  20  10   5      296.27      309.36    135.35 o 
 -19  11   5      125.27       72.56    126.13 o 
 -17  11   5       91.37       40.27     86.04 o 
 -15  11   5      119.04      161.58     98.01 o 
 -13  11   5     2551.32     2292.39    184.73 o 
 -11  11   5     1008.07     1164.77    157.10 o 
  -9  11   5     3414.87     3096.08    250.19 o 
  -7  11   5        0.93       90.42    100.13 o 
  -5  11   5      155.17      241.83    109.79 o 
  -3  11   5        8.40      127.81     99.88 o 
  -1  11   5      361.26      282.46    112.89 o 
   1  11   5      688.83      668.51    103.54 o 
   3  11   5      265.45      351.56     76.78 o 
   5  11   5       76.71      136.69     56.29 o 
   7  11   5     2139.36     2308.35    148.43 o 
   9  11   5        3.96        0.00     76.34 o 
  11  11   5      133.97      187.96     92.75 o 
  13  11   5       23.17       54.43     84.30 o 
  15  11   5      155.69       24.96     91.55 o 
  17  11   5      200.76        0.00    119.06 o 
  19  11   5       10.39      132.93    128.20 o 
 -18  12   5       20.63        0.00    122.20 o 
 -16  12   5       58.07      140.28     98.54 o 
 -14  12   5     1023.66     1066.02    157.40 o 
 -12  12   5       39.23      102.19    114.97 o 
 -10  12   5       50.08      106.07    118.93 o 
  -8  12   5      226.34      150.52    112.21 o 
  -6  12   5       43.74       34.31    105.92 o 
  -4  12   5       37.67        0.00    104.41 o 
  -2  12   5      203.04       91.31    107.02 o 
   0  12   5     1007.44      904.73    174.65 o 
   2  12   5      700.40      361.45    116.66 o 
   4  12   5     1147.12     1206.83    136.89 o 
   6  12   5      178.25       54.12     63.33 o 
   8  12   5      770.50      628.46    116.25 o 
  10  12   5        2.86        0.00     79.59 o 
  12  12   5       72.29      129.09     93.83 o 
  14  12   5       18.83        5.28     97.51 o 
  16  12   5      189.32      336.42    139.94 o 
 -13  13   5      466.83      445.80    165.28 o 
 -11  13   5     1378.67     1358.77    217.73 o 
  -9  13   5      738.84      649.85    172.07 o 
  -7  13   5       17.54        0.00    102.60 o 
  -5  13   5      510.78      475.81    148.37 o 
  -3  13   5       18.14      110.25    112.34 o 
  -1  13   5     1523.43     1386.68    202.47 o 
   1  13   5      310.97      439.65    144.52 o 
   3  13   5     1707.54     1655.14    210.50 o 
   5  13   5       80.09       96.27     92.85 o 
   7  13   5      542.78      519.44    126.71 o 
   9  13   5       29.27       53.84     96.49 o 
  11  13   5     1005.56     1039.94    157.01 o 
  -8  14   5     1507.57     1731.08    248.16 o 
  -6  14   5        9.92       73.55    126.71 o 
  -4  14   5     3618.95     3546.91    304.76 o 
  -2  14   5     1958.56     1656.55    237.52 o 
   0  14   5      367.87      290.33    141.49 o 
   2  14   5      688.73      788.57    177.12 o 
   4  14   5      160.90      491.62    156.62 o 
   6  14   5     1704.54     1870.81    309.24 o 
 -28   0   6      964.92     1029.51    220.83 o 
 -26   0   6     6318.79     6472.75    267.12 o 
 -24   0   6       21.87        2.47     68.63 o 
 -22   0   6    14408.01    14090.74    343.05 o 
 -20   0   6      277.74      333.48     79.63 o 
 -18   0   6     2664.54     2398.51    134.96 o 
 -16   0   6    19666.29    18394.98    321.53 o 
 -14   0   6    19850.99    19268.87    304.15 o 
 -12   0   6     2994.21     3531.18    180.82 o 
 -10   0   6    69149.65    69776.87    529.07 o 
  -8   0   6    84675.14    91903.70   2028.11 o 
  -6   0   6    47601.61    56174.52   1740.29 o 
  -4   0   6    51164.55    46769.86   2221.72 o 
  -2   0   6   251343.84   269675.03  10521.36 o 
   0   0   6   282580.31   336758.41   7940.06 o 
   2   0   6    19971.17    16526.25    269.91 o 
   4   0   6    59393.02    62183.76   7381.45 o 
   6   0   6    29895.39    32731.26   6413.41 o 
   8   0   6    44250.80    44272.78   7774.54 o 
  10   0   6    11976.58    13375.32   1879.29 o 
  12   0   6    18905.64    13537.26   1087.86 o 
  14   0   6      310.60      476.78     76.17 o 
  16   0   6    13299.37    13510.92    745.70 o 
  18   0   6    14956.80    14714.73    484.27 o 
  20   0   6     9497.18    10377.22    438.07 o 
  22   0   6      398.63      362.82    133.03 o 
  24   0   6     1827.87     1829.29    248.57 o 
  26   0   6     3091.60     3189.77    327.19 o 
  28   0   6     1603.87     1696.88    404.33 o 
 -31   1   6        5.73      116.37    168.54 o 
 -29   1   6      172.39      167.38     97.81 o 
 -27   1   6      109.27       80.71     75.71 o 
 -25   1   6      236.67      314.14     69.70 o 
 -23   1   6     4407.21     4297.31    155.51 o 
 -21   1   6       55.64       53.13     45.71 o 
 -19   1   6      875.32      755.08     73.51 o 
 -17   1   6       10.62       28.65     32.62 o 
 -15   1   6     3658.97     3353.13    100.30 o 
 -13   1   6     7515.40     7232.64    128.42 o 
 -11   1   6       22.35       45.71     23.60 o 
  -9   1   6       24.14       23.73     18.57 o 
  -7   1   6   103491.75   124463.82   2510.15 o 
  -5   1   6    56068.35    70217.26   1867.42 o 
  -3   1   6    51872.37    52767.24   1042.95 o 
  -1   1   6    98444.98   105250.64   2118.66 o 
   1   1   6     2066.73     1453.14     58.30 o 
   3   1   6    52937.11    56706.93   1191.77 o 
   5   1   6    26350.90    29495.33    956.79 o 
   7   1   6    13167.03    16001.60    619.04 o 
   9   1   6     2204.53     2680.67     72.76 o 
  11   1   6     1094.69     1452.51     68.31 o 
  13   1   6       50.22      173.63     38.51 o 
  15   1   6     3027.72     3102.93    129.55 o 
  17   1   6     1935.56     2197.97    144.92 o 
  19   1   6        7.23       75.39     63.01 o 
  21   1   6       26.39       12.47     61.34 o 
  23   1   6     1789.13     1619.03    157.74 o 
  25   1   6     1172.81     1348.63    192.40 o 
  27   1   6      914.83      924.08    217.91 o 
  29   1   6       85.24      169.93    121.91 o 
 -30   2   6      384.38      657.91    131.67 o 
 -28   2   6       47.30       96.36     87.37 o 
 -26   2   6     1560.76     1560.96    137.46 o 
 -24   2   6        2.02        0.00     57.82 o 
 -22   2   6     8172.69     8063.10    187.83 o 
 -20   2   6      377.01      378.66     59.45 o 
 -18   2   6    15295.69    14375.34    217.61 o 
 -16   2   6      192.33      276.72     45.72 o 
 -14   2   6     2279.41     2095.90     79.12 o 
 -12   2   6     4310.38     3971.84     94.25 o 
 -10   2   6     1189.67     1645.22     58.08 o 
  -8   2   6     5855.23     6534.25    161.46 o 
  -6   2   6      304.64      527.66     45.30 o 
  -4   2   6     1127.14      937.39     55.60 o 
  -2   2   6    67879.28    75308.73   3770.15 o 
   0   2   6    51060.89    47807.48    945.63 o 
   2   2   6      719.14     1276.32     47.76 o 
   4   2   6     4165.04     4777.42    132.16 o 
   6   2   6    24328.67    25856.44    892.95 o 
   8   2   6    44632.82    42911.42   1558.24 o 
  10   2   6    25503.49    30438.83   1248.91 o 
  12   2   6    11176.00    11791.06    449.95 o 
  14   2   6    18410.84    18308.52   1037.59 o 
  16   2   6    26682.63    26942.49   1717.47 o 
  18   2   6     6075.57     5353.72    490.55 o 
  20   2   6     4894.89     4770.20    217.88 o 
  22   2   6     3389.03     3753.30    248.01 o 
  24   2   6      305.44      276.68    106.33 o 
  26   2   6      866.19     1119.69    166.75 o 
  28   2   6      671.26      641.47    150.96 o 
 -29   3   6      139.51       32.42     95.03 o 
 -27   3   6     1414.16     1227.49    195.77 o 
 -25   3   6      240.49      399.40     89.47 o 
 -23   3   6     2242.97     2126.60    140.54 o 
 -21   3   6       15.88       19.25     54.75 o 
 -19   3   6     6882.12     7167.48    178.42 o 
 -17   3   6      241.73      268.93     51.53 o 
 -15   3   6    28010.96    26734.84    316.64 o 
 -13   3   6      449.48      392.25     47.04 o 
 -11   3   6    34631.05    35527.13    859.68 o 
  -9   3   6     1558.57     1556.82     62.19 o 
  -7   3   6    17752.03    19235.63    518.76 o 
  -5   3   6     4429.01     4175.70    116.68 o 
  -3   3   6    19639.87    21798.98    248.30 o 
  -1   3   6     8426.26     9521.39    332.75 o 
   1   3   6     1768.17     2239.48     60.41 o 
   3   3   6    19234.22    17592.60    366.63 o 
   5   3   6    15452.92    17085.30    362.30 o 
   7   3   6    27484.30    28910.89    858.67 o 
   9   3   6      117.12      123.77     29.02 o 
  11   3   6    29892.48    31123.02    952.92 o 
  13   3   6     8242.43     7794.92    285.65 o 
  15   3   6    17967.02    18175.93   1665.67 o 
  17   3   6        9.70       33.68     56.69 o 
  19   3   6    11155.20    11235.75    806.07 o 
  21   3   6       51.25       95.81     80.70 o 
  23   3   6     2544.89     2545.79    207.55 o 
  25   3   6       10.36        0.00     90.90 o 
  27   3   6     2439.66     2363.95    225.27 o 
 -30   4   6       11.35        3.71    115.37 o 
 -28   4   6      283.34      315.61    141.63 o 
 -26   4   6      157.31      161.80     73.40 o 
 -24   4   6      137.37      197.17     75.34 o 
 -22   4   6     2481.90     2731.79    153.24 o 
 -20   4   6      511.42      329.09     76.58 o 
 -18   4   6       52.46       54.73     49.13 o 
 -16   4   6      408.08      294.30     53.26 o 
 -14   4   6     1196.19      758.07     66.22 o 
 -12   4   6     2423.33     2680.62    103.06 o 
 -10   4   6     2034.11     1676.05     71.96 o 
  -8   4   6     5876.10     7405.80    178.10 o 
  -6   4   6      442.54      336.72     33.95 o 
  -4   4   6      455.70      709.31     49.42 o 
  -2   4   6    14215.62    15178.69    205.68 o 
   0   4   6     1331.99     1588.65     58.25 o 
   2   4   6     2566.24     3776.11    120.98 o 
   4   4   6    10438.76    12818.96    425.87 o 
   6   4   6     9451.04     8699.25    269.75 o 
   8   4   6      166.83      141.32     29.65 o 
  10   4   6     1164.18     1083.36     60.93 o 
  12   4   6      198.12      490.36     58.80 o 
  14   4   6        0.63       31.22     47.36 o 
  16   4   6       71.99       82.02     54.36 o 
  18   4   6      514.20      682.25    101.58 o 
  20   4   6      181.62      328.10     86.49 o 
  22   4   6      189.12      205.20     97.84 o 
  24   4   6        4.17        0.00     99.19 o 
  26   4   6       30.45        0.00     94.48 o 
 -29   5   6      418.66      452.75    153.44 o 
 -27   5   6      164.77      209.93    124.74 o 
 -25   5   6       86.88      102.84     73.26 o 
 -23   5   6      118.84      138.60     85.06 o 
 -21   5   6       61.38       66.44     74.56 o 
 -19   5   6     1002.88      906.59    107.75 o 
 -17   5   6     2427.29     1941.51    133.50 o 
 -15   5   6     1619.29     1726.00    121.47 o 
 -13   5   6     4630.51     5609.06    148.38 o 
 -11   5   6     2323.78     2169.42     89.09 o 
  -9   5   6       41.29       61.01     30.08 o 
  -7   5   6     2312.27     2530.46     82.33 o 
  -5   5   6      152.55      215.02     38.17 o 
  -3   5   6     2201.12     2326.36     74.60 o 
  -1   5   6    13428.07    13837.93    190.70 o 
   1   5   6      404.46      620.65     45.29 o 
   3   5   6       64.08       37.75     24.70 o 
   5   5   6    41644.50    43359.14   1131.88 o 
   7   5   6     6338.26     6508.97    160.55 o 
   9   5   6     5913.75     6410.95    242.89 o 
  11   5   6      958.79     1024.30     97.05 o 
  13   5   6      775.20      820.51     89.30 o 
  15   5   6     1306.55     1473.15    128.76 o 
  17   5   6      387.25      535.26     91.61 o 
  19   5   6      473.91      403.68     88.98 o 
  21   5   6       44.56        1.92     76.93 o 
  23   5   6      586.32      652.10    139.12 o 
  25   5   6       69.32       64.81    107.82 o 
  27   5   6      342.05      317.42    131.45 o 
 -28   6   6      197.05      350.05    138.70 o 
 -26   6   6      926.47     1033.95    174.06 o 
 -24   6   6        1.81        0.00     70.93 o 
 -22   6   6     3084.28     3040.21    197.97 o 
 -20   6   6     2469.26     2555.26    175.38 o 
 -18   6   6     3698.78     3376.73    155.35 o 
 -16   6   6       38.04       39.59     53.74 o 
 -14   6   6     1541.37     1527.31    115.53 o 
 -12   6   6    12667.84    13549.19    498.60 o 
 -10   6   6       38.42       82.88     36.44 o 
  -8   6   6     1678.37     1668.33     81.44 o 
  -6   6   6     1700.82     1884.79     87.51 o 
  -4   6   6    66040.61    74234.34   1570.10 o 
  -2   6   6    13065.39    15470.68    305.01 o 
   0   6   6    26773.50    27224.66    380.90 o 
   2   6   6     2292.89     1380.82     62.58 o 
   4   6   6       66.23      184.55     43.55 o 
   6   6   6     1648.93     2118.26     95.39 o 
   8   6   6     4298.08     4481.29    142.78 o 
  10   6   6     3924.03     3941.92    134.16 o 
  12   6   6     1147.74     1077.59    106.16 o 
  14   6   6        5.73        0.00     52.13 o 
  16   6   6      278.20      189.51     69.35 o 
  18   6   6      327.35      394.96     93.42 o 
  20   6   6     2994.87     3290.07    237.35 o 
  22   6   6      478.18      326.44    112.41 o 
  24   6   6     1298.94     1258.23    184.06 o 
  26   6   6       95.66      121.00    111.22 o 
 -27   7   6      124.18      100.02    133.25 o 
 -25   7   6        8.61        8.15    116.22 o 
 -23   7   6      412.45      464.37    112.31 o 
 -21   7   6       85.33      121.68     87.55 o 
 -19   7   6     4614.49     4367.49    281.64 o 
 -17   7   6      576.69      660.14    108.33 o 
 -15   7   6      970.13      933.74     98.88 o 
 -13   7   6       72.20      112.04     57.31 o 
 -11   7   6     8834.19     8556.31    307.80 o 
  -9   7   6      598.71      645.04     64.09 o 
  -7   7   6     7119.88     7373.93    242.06 o 
  -5   7   6       37.80       71.05     40.66 o 
  -3   7   6    11424.09    12460.76    404.24 o 
  -1   7   6     2280.47     2509.44     93.29 o 
   1   7   6     1188.11     1216.89    188.29 o 
   3   7   6     3569.33     2459.56    497.67 o 
   5   7   6      660.02      646.38     71.68 o 
   7   7   6     4700.51     4585.70    146.67 o 
   9   7   6      210.75      224.88     55.73 o 
  11   7   6     4867.24     4217.02    177.62 o 
  13   7   6     5589.92     5272.04    256.59 o 
  15   7   6       74.37      106.43     68.99 o 
  17   7   6     2335.10     2586.78    174.41 o 
  19   7   6      174.71      154.08     87.82 o 
  21   7   6      141.85      247.48     98.67 o 
  23   7   6      380.23      309.69    121.04 o 
  25   7   6        1.44       79.55    100.95 o 
 -26   8   6      123.17       99.07    124.76 o 
 -24   8   6      132.08      205.24    139.46 o 
 -22   8   6      757.29      855.09    140.14 o 
 -20   8   6     2048.15     2144.58    178.87 o 
 -18   8   6      307.96      431.20    102.61 o 
 -16   8   6     1957.58     2129.03    161.80 o 
 -14   8   6       71.55      114.95     71.79 o 
 -12   8   6       77.54       91.28     57.07 o 
 -10   8   6      832.56      914.87     91.36 o 
  -8   8   6     7963.67     7855.50    342.77 o 
  -6   8   6      249.05      491.86     64.62 o 
  -4   8   6     2150.43     2054.69    103.66 o 
  -2   8   6      286.49      700.09     69.91 o 
   0   8   6      371.02      672.58     73.55 o 
   2   8   6      185.09      168.07     40.30 o 
   4   8   6     3134.38     2477.26    143.28 o 
   6   8   6     1005.17     1381.33     99.29 o 
   8   8   6     2046.11     2287.96    120.18 o 
  10   8   6      166.46      172.07     68.72 o 
  12   8   6      899.33      796.84    106.57 o 
  14   8   6     1223.23     1288.77    132.24 o 
  16   8   6      193.85      295.36     89.96 o 
  18   8   6       59.95       17.07     76.23 o 
  20   8   6     1189.82      874.32    137.16 o 
  22   8   6        2.41        0.00     86.64 o 
  24   8   6      791.83      779.85    159.64 o 
 -23   9   6     1499.35     1416.64    207.66 o 
 -21   9   6      168.52       82.85     90.88 o 
 -19   9   6     3103.29     2813.91    200.63 o 
 -17   9   6     3238.57     3158.51    200.15 o 
 -15   9   6     9325.67     8639.98    284.01 o 
 -13   9   6      627.75      710.64    114.50 o 
 -11   9   6    21311.96    21602.40    804.06 o 
  -9   9   6       41.80       73.63     81.32 o 
  -7   9   6    12647.64    12102.85    554.20 o 
  -5   9   6      246.82      263.52     57.51 o 
  -3   9   6     5542.77     5772.70    187.76 o 
  -1   9   6     3516.98     3437.60    151.49 o 
   1   9   6     5585.71     4426.44    154.94 o 
   3   9   6     7620.94     8402.85    317.05 o 
   5   9   6     8624.59     8998.17    237.15 o 
   7   9   6     9984.78     8355.78    220.04 o 
   9   9   6     5456.70     4854.77    199.25 o 
  11   9   6     3749.19     3799.98    189.20 o 
  13   9   6     4650.95     4630.36    212.52 o 
  15   9   6     2495.86     2646.14    182.38 o 
  17   9   6     1351.20     1247.24    149.55 o 
  19   9   6      817.98      802.92    134.90 o 
  21   9   6       12.96       38.05     93.52 o 
 -22  10   6      140.44       83.96    129.53 o 
 -20  10   6      352.00      356.40    119.76 o 
 -18  10   6       81.55      104.75     87.36 o 
 -16  10   6      213.34      460.65    114.65 o 
 -14  10   6       45.58      227.41     95.50 o 
 -12  10   6     2605.48     2187.73    168.92 o 
 -10  10   6        7.22       46.76     78.00 o 
  -8  10   6     2620.94     2226.55    172.33 o 
  -6  10   6     1442.73     1034.96    155.74 o 
  -4  10   6     6017.05     5322.50    226.16 o 
  -2  10   6     4544.53     4675.10    191.36 o 
   0  10   6      637.01      664.33     94.70 o 
   2  10   6       28.03       76.07     57.42 o 
   4  10   6      523.74      506.14     77.66 o 
   6  10   6        2.49       58.70     58.58 o 
   8  10   6     3935.31     4277.35    197.72 o 
  10  10   6        0.60        0.00     64.34 o 
  12  10   6       28.37        0.00     78.49 o 
  14  10   6       42.62       53.99     77.77 o 
  16  10   6      977.35     1029.36    170.16 o 
  18  10   6     1962.72     2065.73    189.09 o 
  20  10   6       65.39      247.98    112.29 o 
 -19  11   6      870.87      932.28    151.69 o 
 -17  11   6      447.86      397.10    115.03 o 
 -15  11   6     4452.86     4723.32    250.17 o 
 -13  11   6       13.70        0.00     82.92 o 
 -11  11   6     3620.46     3480.39    227.74 o 
  -9  11   6      100.51       56.93    102.39 o 
  -7  11   6     2348.50     2153.37    218.60 o 
  -5  11   6      733.20      677.76    146.89 o 
  -3  11   6     1923.89     2184.60    214.03 o 
  -1  11   6     1983.31     1676.07    163.13 o 
   1  11   6     7034.73     7487.96    246.72 o 
   3  11   6      527.79      249.37    102.64 o 
   5  11   6     4182.01     3535.82    163.74 o 
   7  11   6     3005.46     3555.82    191.78 o 
   9  11   6      220.08      339.52    101.79 o 
  11  11   6     2244.04     2117.85    176.18 o 
  13  11   6      745.26      778.39    135.83 o 
  15  11   6     1172.46     1213.53    158.74 o 
  17  11   6      586.50      566.11    133.46 o 
 -18  12   6     1390.20     1280.91    170.18 o 
 -16  12   6      512.67      455.77    125.40 o 
 -14  12   6      188.23      172.61    133.18 o 
 -12  12   6     1312.01     1531.34    221.34 o 
 -10  12   6     1749.87     1791.01    224.20 o 
  -8  12   6     6836.10     6668.95    348.20 o 
  -6  12   6      304.65      291.93    124.77 o 
  -4  12   6     5788.43     5277.99    308.69 o 
  -2  12   6     3645.20     3728.47    275.38 o 
   0  12   6    15092.16    15308.62    489.26 o 
   2  12   6       14.31       50.14     80.94 o 
   4  12   6     3189.18     3145.44    166.82 o 
   6  12   6      345.44      618.92    118.56 o 
   8  12   6     4286.78     3812.43    209.84 o 
  10  12   6        2.39        0.00     82.80 o 
  12  12   6     2438.04     2595.68    203.58 o 
  14  12   6      429.52      462.19    127.27 o 
 -13  13   6        0.05        0.00    118.25 o 
 -11  13   6      105.70      201.00    140.41 o 
  -9  13   6      155.69      249.03    140.40 o 
  -7  13   6       40.20       53.12    112.12 o 
  -5  13   6      377.69      410.05    149.03 o 
  -3  13   6      640.73      888.58    183.69 o 
  -1  13   6      741.61      684.21    167.21 o 
   1  13   6     1315.08     1548.25    214.11 o 
   3  13   6      196.91      159.58    119.66 o 
   5  13   6       36.64       81.83    118.72 o 
   7  13   6      300.12      412.78    112.62 o 
   9  13   6      135.61      179.56    103.98 o 
  11  13   6      150.57      167.75    103.00 o 
  -8  14   6      564.89      477.17    162.75 o 
  -6  14   6      181.58      176.63    138.03 o 
  -4  14   6     1033.16     1298.88    222.83 o 
  -2  14   6       27.39       70.60    121.84 o 
   0  14   6     2827.80     3279.69    293.38 o 
   2  14   6      141.04      109.61    147.58 o 
   4  14   6     1773.82     1695.17    296.93 o 
   6  14   6       82.58       85.11    175.34 o 
 -31   1   7       78.84      223.64    146.47 o 
 -29   1   7      659.19      665.10    136.66 o 
 -27   1   7      713.25      704.44    111.45 o 
 -25   1   7      286.34      287.03     79.79 o 
 -23   1   7       84.19      102.38     53.41 o 
 -21   1   7     1958.58     1789.00    100.26 o 
 -19   1   7      408.94      309.25     52.23 o 
 -17   1   7     8894.48     9800.43    196.38 o 
 -15   1   7     2826.24     2826.92     93.38 o 
 -13   1   7     2353.55     1858.28     71.56 o 
 -11   1   7      194.43      285.61     34.23 o 
  -9   1   7     4448.11     4528.05     84.06 o 
  -7   1   7     6440.40     9049.43    166.76 o 
  -5   1   7    12167.05    17263.63    488.62 o 
  -3   1   7    75197.19    91088.91   2383.81 o 
  -1   1   7    35375.55    41825.48   1056.58 o 
   1   1   7    16343.67    17033.21    523.75 o 
   3   1   7       83.57       88.31     20.28 o 
   5   1   7     3727.77     3368.62    147.29 o 
   7   1   7     3199.73     4059.88    220.40 o 
   9   1   7     5604.69     7914.46    360.60 o 
  11   1   7      456.83      653.34     49.67 o 
  13   1   7     1104.11     1295.74     70.55 o 
  15   1   7        3.74        0.00     37.69 o 
  17   1   7     3234.19     2878.65    160.18 o 
  19   1   7      749.00      552.04    100.62 o 
  21   1   7       64.50       69.98     72.05 o 
  23   1   7      256.55      258.70     94.74 o 
  25   1   7      638.20      639.08    151.68 o 
  27   1   7      188.65      224.68    136.46 o 
 -30   2   7      343.98      448.96    157.77 o 
 -28   2   7      555.49      674.84    112.07 o 
 -26   2   7      517.60      492.22     99.50 o 
 -24   2   7     3227.54     3479.08    165.86 o 
 -22   2   7     7569.96     7193.57    215.58 o 
 -20   2   7      524.46      601.02     65.90 o 
 -18   2   7     2355.63     2327.58     97.29 o 
 -16   2   7      731.64      652.35     59.23 o 
 -14   2   7     1519.14     1594.71     72.33 o 
 -12   2   7     8461.85     7797.64    127.23 o 
 -10   2   7    59978.09    65478.07    992.10 o 
  -8   2   7     2208.52     3412.25     85.49 o 
  -6   2   7    90375.85    93801.98   2995.45 o 
  -4   2   7   155854.45   163121.17   5041.14 o 
  -2   2   7    92304.36   104564.78   2366.88 o 
   0   2   7    47914.93    54950.54   1167.45 o 
   2   2   7     3352.55     4338.92     98.32 o 
   4   2   7     2010.10     1942.38     76.91 o 
   6   2   7    15864.46    16919.26    616.80 o 
   8   2   7       16.79       24.95     29.91 o 
  10   2   7    35813.54    37837.30   1485.44 o 
  12   2   7      385.64      630.36     69.37 o 
  14   2   7       33.08      137.25     51.48 o 
  16   2   7     2183.82     2368.40    127.67 o 
  18   2   7     8601.65     8802.82    274.74 o 
  20   2   7     5499.54     4822.15    266.54 o 
  22   2   7      159.60      147.42     97.87 o 
  24   2   7      967.19      951.84    204.79 o 
  26   2   7      860.22     1154.29    170.56 o 
  28   2   7     1192.17     1262.00    186.86 o 
 -29   3   7        8.41        0.00     90.10 o 
 -27   3   7       14.34       31.92     73.46 o 
 -25   3   7      506.32      511.24     96.42 o 
 -23   3   7      925.19      981.30    109.14 o 
 -21   3   7     1522.46     1748.36    126.53 o 
 -19   3   7      122.31      154.37     58.93 o 
 -17   3   7     2031.84     2146.80     92.07 o 
 -15   3   7      176.80      137.20     47.99 o 
 -13   3   7      308.46      454.04     61.09 o 
 -11   3   7     6112.11     6207.97    315.63 o 
  -9   3   7     3321.81     3365.83     91.44 o 
  -7   3   7     2146.08     1842.97     80.57 o 
  -5   3   7     6930.13     8450.92    324.33 o 
  -3   3   7     3959.21     2544.22     59.97 o 
  -1   3   7      890.11      679.73     38.65 o 
   1   3   7       91.54       64.45     20.95 o 
   3   3   7     5641.03     3326.13    109.19 o 
   5   3   7       35.25      167.14     27.60 o 
   7   3   7      690.39      537.75     51.80 o 
   9   3   7     1979.93     2114.74    106.74 o 
  11   3   7     2287.91     3058.69    120.04 o 
  13   3   7      856.75      551.02     70.57 o 
  15   3   7      497.54      397.46     69.51 o 
  17   3   7      550.87      725.98    105.48 o 
  19   3   7     1008.84      656.84    154.46 o 
  21   3   7      429.22      555.42    119.11 o 
  23   3   7      435.54      457.59    121.04 o 
  25   3   7      153.44       84.04    103.53 o 
  27   3   7      323.24      385.62    130.13 o 
 -30   4   7      366.79      239.06    151.77 o 
 -28   4   7     2335.42     2658.38    227.11 o 
 -26   4   7      857.08      963.32    123.37 o 
 -24   4   7     4266.75     4503.99    192.38 o 
 -22   4   7     1236.14     1166.24    114.99 o 
 -20   4   7     4703.28     4654.49    175.67 o 
 -18   4   7      781.38      706.35     86.45 o 
 -16   4   7     2016.79     1606.43    107.52 o 
 -14   4   7     7390.64     6759.33    150.98 o 
 -12   4   7    14899.04    14682.59    336.67 o 
 -10   4   7     3502.21     3545.57    120.34 o 
  -8   4   7    21993.60    24075.91    621.30 o 
  -6   4   7    13808.38    15080.92    367.34 o 
  -4   4   7     1023.08     1504.54     72.26 o 
  -2   4   7    25084.06    21677.19    269.10 o 
   0   4   7     3582.38     4442.87     91.30 o 
   2   4   7    12121.61    12150.50    314.71 o 
   4   4   7     3202.85     2461.82    208.13 o 
   6   4   7    16581.37    17724.30    402.05 o 
   8   4   7      193.84      168.41     29.36 o 
  10   4   7     8282.99     8277.49    237.22 o 
  12   4   7      990.93      758.45     84.30 o 
  14   4   7     4541.87     4106.35    271.44 o 
  16   4   7     1581.44     1464.50    122.83 o 
  18   4   7       64.93       94.56     60.14 o 
  20   4   7     5144.15     4790.11    240.68 o 
  22   4   7       45.55        0.00     80.87 o 
  24   4   7     6273.26     5632.21    288.05 o 
  26   4   7     1168.54     1217.75    187.07 o 
 -29   5   7      834.09     1098.65    191.35 o 
 -27   5   7      599.15      726.09    157.19 o 
 -25   5   7      994.01      987.11    151.94 o 
 -23   5   7     1299.03     1371.34    142.80 o 
 -21   5   7     5269.30     5034.13    196.47 o 
 -19   5   7     1299.57     1260.26    113.71 o 
 -17   5   7    13890.29    14418.52    331.27 o 
 -15   5   7      767.54      593.62     80.73 o 
 -13   5   7     9948.28     9790.10    293.98 o 
 -11   5   7     9832.80     8553.86    216.28 o 
  -9   5   7    19194.03    16601.65    360.91 o 
  -7   5   7    16472.39    15857.54    273.95 o 
  -5   5   7    12972.12    11101.31    168.38 o 
  -3   5   7       98.89      221.04     34.74 o 
  -1   5   7    10242.88    15032.63    301.96 o 
   1   5   7      237.29      138.06     29.47 o 
   3   5   7    12304.86    12479.49    242.05 o 
   5   5   7    38614.91    37316.58    731.69 o 
   7   5   7      118.40       79.30     36.97 o 
   9   5   7    24592.51    24473.63    565.20 o 
  11   5   7     4915.36     4105.92    186.47 o 
  13   5   7     9489.45     8851.75    299.88 o 
  15   5   7      284.82      232.91     66.32 o 
  17   5   7     2537.19     2868.92    165.26 o 
  19   5   7     1087.36     1017.14    122.83 o 
  21   5   7     3813.62     3774.96    229.99 o 
  23   5   7     1018.09      998.93    160.72 o 
  25   5   7     1753.36     1876.82    211.27 o 
 -28   6   7      494.14      487.72    157.86 o 
 -26   6   7      186.42       86.82    116.10 o 
 -24   6   7        5.71        0.00     80.59 o 
 -22   6   7      885.17     1016.14    139.22 o 
 -20   6   7      125.75       84.56     74.11 o 
 -18   6   7        4.09       12.24     55.47 o 
 -16   6   7     3306.96     3580.05    169.07 o 
 -14   6   7      449.97      489.44     76.72 o 
 -12   6   7     3016.18     2576.95    123.80 o 
 -10   6   7       52.32      276.50     55.96 o 
  -8   6   7      785.84     1044.78     68.98 o 
  -6   6   7    17599.83    16269.05    423.90 o 
  -4   6   7       30.50      186.73     44.00 o 
  -2   6   7     1260.72      945.44     59.83 o 
   0   6   7      483.24      404.02     44.07 o 
   2   6   7    12555.71    12366.00    230.86 o 
   4   6   7     4750.82     5101.64    174.56 o 
   6   6   7      973.00      748.05     67.45 o 
   8   6   7        8.38      109.20     41.31 o 
  10   6   7      153.18      323.13     69.94 o 
  12   6   7       12.38        0.00     45.46 o 
  14   6   7       45.32       61.56     57.03 o 
  16   6   7     1297.59     1110.87    121.18 o 
  18   6   7     1158.88     1249.82    162.76 o 
  20   6   7        0.66        0.00     71.25 o 
  22   6   7      500.35      551.76    129.80 o 
  24   6   7      651.21      607.78    139.49 o 
 -27   7   7        2.92        6.05    123.42 o 
 -25   7   7     3113.31     3108.80    255.01 o 
 -23   7   7        0.21        0.00     79.71 o 
 -21   7   7     6050.06     5656.38    245.93 o 
 -19   7   7     1022.06     1214.30    134.30 o 
 -17   7   7     2541.10     2718.20    170.48 o 
 -15   7   7     5208.12     5482.12    186.05 o 
 -13   7   7    16739.13    16753.12    428.84 o 
 -11   7   7     2140.38     2059.21    119.67 o 
  -9   7   7    27462.20    26729.58    673.40 o 
  -7   7   7     1866.10     2202.59    101.42 o 
  -5   7   7    10007.86    11341.15    259.89 o 
  -3   7   7    21015.63    20776.55    421.92 o 
  -1   7   7    30038.01    29741.17    354.46 o 
   1   7   7     3713.86     3739.90    126.48 o 
   3   7   7    16063.31    13741.47   1351.13 o 
   5   7   7    11646.55    10650.51    396.44 o 
   7   7   7     1506.60     1611.30     99.84 o 
   9   7   7    22837.96    20929.75   1295.58 o 
  11   7   7        1.90       59.88     56.55 o 
  13   7   7    19082.95    18853.73    616.03 o 
  15   7   7        1.64       63.95     68.58 o 
  17   7   7     2371.02     2824.17    182.23 o 
  19   7   7       78.31       80.58     77.85 o 
  21   7   7     3688.30     3938.81    233.11 o 
  23   7   7      377.21      397.32    132.79 o 
 -26   8   7      239.66      244.05    140.26 o 
 -24   8   7      299.71      479.94    153.76 o 
 -22   8   7     1055.72     1086.17    148.34 o 
 -20   8   7      610.26      789.44    129.58 o 
 -18   8   7     1036.39     1237.95    146.36 o 
 -16   8   7       28.01       84.71     74.99 o 
 -14   8   7       20.96       16.48     62.44 o 
 -12   8   7      600.17      662.97     87.64 o 
 -10   8   7     3135.11     3095.49    139.00 o 
  -8   8   7     1478.78     1110.79    105.07 o 
  -6   8   7     4334.82     4186.67    160.05 o 
  -4   8   7      988.39     1142.83     86.48 o 
  -2   8   7     7446.51     7432.12    222.57 o 
   0   8   7     1958.44     2665.08    116.00 o 
   2   8   7      382.58      347.10     60.41 o 
   4   8   7     2070.49     2292.76    148.07 o 
   6   8   7      771.54      820.10     85.63 o 
   8   8   7      413.80      517.45     86.04 o 
  10   8   7      333.88      473.83     87.07 o 
  12   8   7       12.31       63.99     64.50 o 
  14   8   7     5346.04     4529.28    205.85 o 
  16   8   7      409.92      221.56     87.15 o 
  18   8   7      146.49      116.79     79.53 o 
  20   8   7      215.06      270.81     98.63 o 
  22   8   7       13.50        0.00     86.70 o 
 -23   9   7      323.21      457.39    158.56 o 
 -21   9   7     1368.05     1576.92    170.80 o 
 -19   9   7      301.65      286.69    105.59 o 
 -17   9   7     1579.46     1710.48    163.50 o 
 -15   9   7      716.55      895.57    127.84 o 
 -13   9   7     7346.70     6732.25    247.11 o 
 -11   9   7     1200.92     1214.79    128.19 o 
  -9   9   7     1159.36     1111.39    113.41 o 
  -7   9   7      340.48      373.03     78.57 o 
  -5   9   7     1821.97     1652.27    120.13 o 
  -3   9   7     1274.00     1551.46    114.94 o 
  -1   9   7      882.41      883.29     97.28 o 
   1   9   7       16.74       32.16     47.98 o 
   3   9   7     2785.70     2441.88    253.06 o 
   5   9   7      778.26      897.08     93.35 o 
   7   9   7     1210.07     1128.19    123.72 o 
   9   9   7     4140.70     4011.01    187.61 o 
  11   9   7     1495.87     1589.10    145.20 o 
  13   9   7     1241.28     1149.64    138.01 o 
  15   9   7     2051.49     2048.71    173.18 o 
  17   9   7     2813.47     3124.96    207.99 o 
  19   9   7        2.75      102.94     95.24 o 
  21   9   7       32.54        0.00     90.87 o 
 -22  10   7      845.96      888.90    183.96 o 
 -20  10   7      732.69      752.21    143.44 o 
 -18  10   7      305.03      149.56     95.66 o 
 -16  10   7        5.17        0.00     74.49 o 
 -14  10   7     4294.77     3828.01    233.64 o 
 -12  10   7      256.59      399.89    109.83 o 
 -10  10   7     5009.65     4929.53    240.14 o 
  -8  10   7      243.46      365.24    119.15 o 
  -6  10   7      202.81      194.31     80.14 o 
  -4  10   7      459.04      424.12     98.77 o 
  -2  10   7     2382.56     2577.50    176.03 o 
   0  10   7     2081.58     2237.41    148.80 o 
   2  10   7     5213.24     4141.85    457.77 o 
   4  10   7      857.98      403.23    149.37 o 
   6  10   7     1242.29     1320.79    117.27 o 
   8  10   7       73.12        0.00     71.07 o 
  10  10   7     2943.08     3018.31    191.08 o 
  12  10   7      810.09      772.00    122.07 o 
  14  10   7      451.37      444.49    112.15 o 
  16  10   7      375.23      324.68    110.37 o 
  18  10   7      222.80      382.07    115.41 o 
  20  10   7     1375.27     1602.58    184.54 o 
 -19  11   7       23.09       22.76    100.24 o 
 -17  11   7      284.79      347.19    118.07 o 
 -15  11   7     1138.19     1065.49    148.21 o 
 -13  11   7      791.67      829.02    148.40 o 
 -11  11   7     2471.70     2525.74    243.57 o 
  -9  11   7      458.31      635.76    152.99 o 
  -7  11   7     3069.15     2568.34    230.40 o 
  -5  11   7       26.58       47.47     93.07 o 
  -3  11   7       27.69       59.61     93.53 o 
  -1  11   7     1227.11      992.37    140.50 o 
   1  11   7      166.15      270.53     84.40 o 
   3  11   7      295.58      161.88     70.80 o 
   5  11   7      762.61      646.63     95.08 o 
   7  11   7      979.01      843.56    121.82 o 
   9  11   7      413.66      444.02    110.75 o 
  11  11   7       23.82       62.09     84.94 o 
  13  11   7       29.20        5.63     86.64 o 
  15  11   7       98.46      175.45    108.45 o 
  17  11   7       69.74      137.79    105.70 o 
 -16  12   7      139.40       58.28    120.00 o 
 -14  12   7      181.63      262.08    143.35 o 
 -12  12   7      521.34      384.80    147.13 o 
 -10  12   7        8.32        0.00    111.11 o 
  -8  12   7      294.22      277.33    131.76 o 
  -6  12   7       32.46       47.48    103.27 o 
  -4  12   7      278.90      329.63    134.17 o 
  -2  12   7      183.47      176.27    120.40 o 
   0  12   7      188.25       45.74    100.19 o 
   2  12   7      330.51      446.47    121.04 o 
   4  12   7        2.57        0.00     48.80 o 
   6  12   7       62.49      126.71     87.53 o 
   8  12   7      127.61      144.48     93.99 o 
  10  12   7      213.98      259.78    102.73 o 
  12  12   7       13.94      143.21    102.49 o 
  14  12   7      221.54      164.41    109.59 o 
 -13  13   7      519.12      460.70    163.47 o 
 -11  13   7       21.28       68.67    127.61 o 
  -9  13   7     1800.06     1568.25    229.86 o 
  -7  13   7      364.01      363.49    146.05 o 
  -5  13   7      226.59      258.59    133.90 o 
  -3  13   7      352.11      187.39    125.79 o 
  -1  13   7     2092.81     2666.71    264.06 o 
   1  13   7      727.92      629.07    161.43 o 
   3  13   7       39.91      188.61    154.46 o 
   5  13   7      947.04     1010.96    252.58 o 
   7  13   7      339.37      440.90    117.71 o 
   9  13   7      454.88      490.45    122.85 o 
  11  13   7      639.24      685.92    139.02 o 
  -8  14   7      314.35      551.91    168.24 o 
  -6  14   7     2464.85     2336.79    273.53 o 
  -4  14   7       11.93        0.10    122.70 o 
  -2  14   7     2528.73     2829.56    351.34 o 
   0  14   7      476.03      469.64    171.13 o 
   2  14   7      282.87      582.29    211.81 o 
   4  14   7      353.14      309.41    187.71 o 
 -30   0   8      638.71      536.33    210.15 o 
 -28   0   8     2790.68     3013.32    327.69 o 
 -26   0   8      551.48      730.10    191.48 o 
 -24   0   8     2446.06     2336.68    176.23 o 
 -22   0   8     2338.98     2194.15    155.79 o 
 -20   0   8    10700.38    10803.35    283.74 o 
 -18   0   8      655.74      564.37     83.30 o 
 -16   0   8    37761.45    37941.89    464.01 o 
 -14   0   8      574.06      867.53     82.05 o 
 -12   0   8      903.97      956.33     75.61 o 
 -10   0   8    13530.77    11945.63    308.07 o 
  -8   0   8    53002.04    54809.50   1846.49 o 
  -6   0   8     3024.73     3456.20    314.69 o 
  -4   0   8    21098.20    19894.26    929.03 o 
  -2   0   8     2178.26     2315.59    144.76 o 
   0   0   8    47368.66    59729.09   1140.58 o 
   2   0   8    52646.62    48634.80    401.84 o 
   4   0   8    38955.16    37452.73    855.66 o 
   6   0   8    40467.40    39557.86   3452.62 o 
   8   0   8    31777.38    26212.15   4356.58 o 
  10   0   8     3784.39     4428.56    820.41 o 
  12   0   8       19.17      142.91     47.28 o 
  14   0   8    37015.18    29146.91    622.76 o 
  16   0   8     1851.22     1688.94    189.43 o 
  18   0   8    25499.08    22858.48    620.00 o 
  20   0   8       53.90       93.10    102.79 o 
  22   0   8     5078.25     4893.85    334.90 o 
  24   0   8       33.81        0.00    101.84 o 
  26   0   8     8934.78     9405.74    742.38 o 
  28   0   8       42.58        0.00    165.71 o 
 -31   1   8       19.37       77.93    144.08 o 
 -29   1   8      302.47      330.80    137.86 o 
 -27   1   8      867.96      877.65    146.16 o 
 -25   1   8      742.68      782.99    105.69 o 
 -23   1   8      439.46      560.10     88.05 o 
 -21   1   8        3.28       10.71     41.67 o 
 -19   1   8     1213.41     1308.19     82.96 o 
 -17   1   8     3090.40     3016.96    102.90 o 
 -15   1   8      255.40      269.14     42.67 o 
 -13   1   8     8681.24     7906.47    134.11 o 
 -11   1   8    12891.10    13188.40    160.03 o 
  -9   1   8     2091.13     2396.08     70.45 o 
  -7   1   8    10191.47    14247.93    449.61 o 
  -5   1   8    10697.04    11456.89    290.56 o 
  -3   1   8      112.65       70.19     20.90 o 
  -1   1   8    44708.85    45952.66   2091.99 o 
   1   1   8      368.14      256.32     30.96 o 
   3   1   8     9472.56    10599.18    131.67 o 
   5   1   8     7948.27     8768.58    354.37 o 
   7   1   8      828.94     1370.08     72.32 o 
   9   1   8    17312.00    14536.57    562.88 o 
  11   1   8     7472.02     6356.56    319.46 o 
  13   1   8     2180.28     2028.17    131.87 o 
  15   1   8      296.08      221.09     66.24 o 
  17   1   8        3.22       85.81     62.09 o 
  19   1   8     2506.32     2630.05    173.10 o 
  21   1   8     2447.17     2591.52    183.22 o 
  23   1   8      187.90      236.15    110.17 o 
  25   1   8      226.74      128.96    112.70 o 
  27   1   8      422.16      533.83    158.62 o 
 -30   2   8      408.08      391.37    153.93 o 
 -28   2   8      807.39      975.65    129.41 o 
 -26   2   8      813.39      862.37    116.87 o 
 -24   2   8     1197.24     1255.53    122.47 o 
 -22   2   8     2035.86     2022.34    135.19 o 
 -20   2   8     2415.48     2327.24    127.30 o 
 -18   2   8       11.90       19.68     35.22 o 
 -16   2   8    19978.25    19402.43    232.33 o 
 -14   2   8      326.99      366.93     42.89 o 
 -12   2   8    10985.68    10632.60    146.52 o 
 -10   2   8    11237.92    12534.03    296.14 o 
  -8   2   8     5925.02     5585.42    137.20 o 
  -6   2   8     6942.69     6346.81    294.64 o 
  -4   2   8    28516.53    24978.30    542.47 o 
  -2   2   8     3902.06     3843.04    312.18 o 
   0   2   8    71607.56    76603.95   1311.71 o 
   2   2   8     9445.20    11429.27    184.99 o 
   4   2   8    10911.14     8688.93    237.99 o 
   6   2   8     2446.74     3703.53    132.74 o 
   8   2   8    14532.79    18327.31    652.27 o 
  10   2   8    15323.59    13916.61    611.54 o 
  12   2   8     1236.19     1035.95     83.79 o 
  14   2   8     7739.88     6895.96    326.84 o 
  16   2   8      332.22      306.63     76.97 o 
  18   2   8    11620.43    11263.77    312.37 o 
  20   2   8     4116.87     3598.32    239.56 o 
  22   2   8     3490.59     3702.52    258.71 o 
  24   2   8      295.19      242.08    125.93 o 
  26   2   8      937.46      964.53    170.27 o 
 -29   3   8       53.09       50.43     87.34 o 
 -27   3   8      795.05      807.17    120.45 o 
 -25   3   8      400.17      552.95    100.29 o 
 -23   3   8     2497.21     2423.18    150.06 o 
 -21   3   8     3834.65     3983.41    166.16 o 
 -19   3   8     5594.34     5299.88    177.35 o 
 -17   3   8     3435.36     3508.55    141.52 o 
 -15   3   8      855.36      758.83     57.98 o 
 -13   3   8    12275.64    12639.69    276.14 o 
 -11   3   8      815.00      758.28     46.07 o 
  -9   3   8    33625.24    33927.54   1345.80 o 
  -7   3   8    14295.59    14095.61    288.05 o 
  -5   3   8      601.79      660.32     61.39 o 
  -3   3   8     1370.48     1072.73     60.76 o 
  -1   3   8     1330.40     1321.04     59.80 o 
   1   3   8     1034.94      898.59     50.91 o 
   3   3   8     6581.13     6173.21    262.66 o 
   5   3   8    15135.00    15342.94    469.35 o 
   7   3   8    37273.00    38461.07   1210.64 o 
   9   3   8     1423.21     1383.83     84.66 o 
  11   3   8    32449.52    37210.75   1325.98 o 
  13   3   8     2197.32     1851.62    110.37 o 
  15   3   8     7848.10     7768.16    614.12 o 
  17   3   8      581.52      657.35    124.73 o 
  19   3   8       54.98       47.06     79.78 o 
  21   3   8     3377.78     3169.05    217.15 o 
  23   3   8       28.65       92.50     93.97 o 
  25   3   8     4550.76     4441.97    272.80 o 
  27   3   8       19.76       20.11    106.94 o 
 -28   4   8      216.57      231.54    107.74 o 
 -26   4   8      277.18      285.02     90.95 o 
 -24   4   8       20.22        0.00     66.18 o 
 -22   4   8     1391.98     1413.17    127.55 o 
 -20   4   8      465.76      538.16     88.33 o 
 -18   4   8      778.04      799.24     95.82 o 
 -16   4   8      933.28      932.38     92.28 o 
 -14   4   8     5887.32     5638.40    166.25 o 
 -12   4   8       76.78      168.44     35.40 o 
 -10   4   8     2751.62     3134.86    123.57 o 
  -8   4   8      291.21      240.72     47.71 o 
  -6   4   8    13873.37    15006.42    260.46 o 
  -4   4   8     7729.95     8128.48    113.04 o 
  -2   4   8       13.78       50.74     22.67 o 
   0   4   8     8705.78     9025.19    142.56 o 
   2   4   8     7386.72     6922.34    133.75 o 
   4   4   8     3212.02     3257.83     97.11 o 
   6   4   8     9830.08     9684.02    317.75 o 
   8   4   8     1874.41     1631.18     78.58 o 
  10   4   8     1297.06     1192.19     79.31 o 
  12   4   8       31.32      137.32     52.34 o 
  14   4   8      625.94      703.56     89.04 o 
  16   4   8      297.15      337.72     74.98 o 
  18   4   8     2727.78     2225.82    176.64 o 
  20   4   8        2.92       94.08     83.95 o 
  22   4   8       17.50       16.97     81.99 o 
  24   4   8      311.57      469.79    128.65 o 
  26   4   8       41.58        0.00    108.44 o 
 -29   5   8        1.23        0.00    116.20 o 
 -27   5   8       51.31        0.00     95.44 o 
 -25   5   8     1412.08     1271.38    148.98 o 
 -23   5   8     1761.30     1801.85    150.72 o 
 -21   5   8      742.27     1077.11    118.08 o 
 -19   5   8      211.93      230.41     70.57 o 
 -17   5   8     1682.46     1615.22    119.64 o 
 -15   5   8     1442.34     1555.63    110.24 o 
 -13   5   8      506.73      712.32     80.73 o 
 -11   5   8     2846.49     2931.41    121.16 o 
  -9   5   8       59.03       30.82     37.30 o 
  -7   5   8     1888.33     2059.09    125.49 o 
  -5   5   8     1283.70     1393.34     77.07 o 
  -3   5   8     1366.63     1262.19     60.18 o 
  -1   5   8      509.69      438.89     41.48 o 
   1   5   8     1102.77     1349.57     62.66 o 
   3   5   8    26581.56    28874.49    913.68 o 
   5   5   8     7511.35     7235.79    303.35 o 
   7   5   8     3492.73     2879.74    144.76 o 
   9   5   8      595.21      636.56     82.19 o 
  11   5   8     6529.24     6353.86    329.82 o 
  13   5   8       55.13       29.67     53.50 o 
  15   5   8       34.49       51.92     54.04 o 
  17   5   8       47.51        0.00     59.62 o 
  19   5   8      306.40      374.21    105.54 o 
  21   5   8      169.41      219.69     97.33 o 
  23   5   8      521.53      698.34    142.13 o 
  25   5   8      968.28      866.33    167.43 o 
 -28   6   8      535.84      541.41    165.87 o 
 -26   6   8        2.63       25.61     96.82 o 
 -24   6   8      953.39      841.75    138.55 o 
 -22   6   8      103.09       16.66     80.43 o 
 -20   6   8     1782.27     1670.40    137.12 o 
 -18   6   8     1217.54     1258.61    113.78 o 
 -16   6   8     1651.87     1996.44    128.52 o 
 -14   6   8      122.83      161.03     58.44 o 
 -12   6   8     3244.37     3407.37    137.98 o 
 -10   6   8     8678.98     8766.08    285.56 o 
  -8   6   8    15489.42    16816.36    596.55 o 
  -6   6   8    10590.86    11021.28    316.96 o 
  -4   6   8    32194.52    33202.44    592.77 o 
  -2   6   8     6491.07     6473.45    128.61 o 
   0   6   8     5162.94     4825.24    111.41 o 
   2   6   8     2722.72     2899.32     85.67 o 
   4   6   8      100.94      173.28     74.46 o 
   6   6   8      130.87      180.45     46.71 o 
   8   6   8     5321.56     5387.32    180.01 o 
  10   6   8     6336.44     5380.75    300.78 o 
  12   6   8      144.58      282.00     71.94 o 
  14   6   8      465.37      610.02     95.58 o 
  16   6   8      144.01      129.33     69.34 o 
  18   6   8     2440.39     2020.99    161.11 o 
  20   6   8       95.52      141.31     95.07 o 
  22   6   8     1774.14     1946.44    218.13 o 
  24   6   8       41.12       54.21     98.51 o 
 -27   7   8        4.19        0.00    120.61 o 
 -25   7   8      135.43      208.41    110.30 o 
 -23   7   8       71.86        0.00     87.26 o 
 -21   7   8       53.47       37.36     81.46 o 
 -19   7   8      433.04      411.40    101.38 o 
 -17   7   8      122.81      100.05     65.74 o 
 -15   7   8      350.09      476.94     82.25 o 
 -13   7   8     1592.88     1582.55    117.74 o 
 -11   7   8     3102.43     3060.08    198.61 o 
  -9   7   8     3578.37     3165.10    146.55 o 
  -7   7   8       58.18       58.70     51.77 o 
  -5   7   8     2380.14     2848.00    110.13 o 
  -3   7   8      371.67      688.55     69.33 o 
  -1   7   8     9327.55     9828.65    180.25 o 
   1   7   8     1032.38     1098.28     81.41 o 
   3   7   8     9420.59    10037.35    204.64 o 
   5   7   8    12296.83    10564.98   1104.32 o 
   7   7   8      308.07      329.50     61.07 o 
   9   7   8     2230.29     2324.94    152.95 o 
  11   7   8     4018.04     4427.04    187.55 o 
  13   7   8      742.92     1204.90    126.64 o 
  15   7   8      531.84      455.81     94.26 o 
  17   7   8      112.87      170.38     82.61 o 
  19   7   8      171.50      159.34     88.44 o 
  21   7   8      215.75      196.62    109.47 o 
  23   7   8       57.93       59.57     98.70 o 
 -26   8   8      108.94      290.60    149.19 o 
 -24   8   8      877.72      741.12    142.02 o 
 -22   8   8       42.20      104.81     95.69 o 
 -20   8   8      335.50      279.46    102.98 o 
 -18   8   8      503.54      556.46    112.89 o 
 -16   8   8      401.07      547.65    103.56 o 
 -14   8   8      357.42      498.95     87.33 o 
 -12   8   8     1459.68     1498.75    117.29 o 
 -10   8   8        3.02        0.00     51.85 o 
  -8   8   8     4230.46     3736.04    160.99 o 
  -6   8   8     2407.29     2963.08    200.16 o 
  -4   8   8      700.26      869.10     77.98 o 
  -2   8   8     5518.95     5263.73    154.67 o 
   0   8   8       22.24        0.00     33.95 o 
   2   8   8      210.33      241.81     59.07 o 
   4   8   8     1895.35     1862.90    237.20 o 
   6   8   8      343.16      302.61     63.90 o 
   8   8   8       92.52      179.02     66.64 o 
  10   8   8      278.05      238.91     74.78 o 
  12   8   8      170.08      171.39     73.91 o 
  14   8   8     4215.81     3617.02    191.53 o 
  16   8   8      391.76      521.80    107.50 o 
  18   8   8     1064.39      837.23    135.85 o 
  20   8   8       91.97      122.64     96.59 o 
  22   8   8      151.92       58.15    103.28 o 
 -23   9   8      644.70      682.90    142.66 o 
 -21   9   8       10.29       19.78     93.24 o 
 -19   9   8     4150.78     3868.67    223.90 o 
 -17   9   8     2649.80     2700.36    192.79 o 
 -15   9   8     1065.83     1090.83    136.90 o 
 -13   9   8     9651.65     8772.54    372.87 o 
 -11   9   8     4429.82     4248.22    221.07 o 
  -9   9   8     5268.46     5213.44    198.58 o 
  -7   9   8     1801.47     2113.41    137.31 o 
  -5   9   8     6555.26     6529.25    240.23 o 
  -3   9   8      458.19      393.56     90.33 o 
  -1   9   8     7395.90     8204.76    204.42 o 
   1   9   8      236.57      123.53     46.65 o 
   3   9   8    23294.61    22630.53    344.05 o 
   5   9   8      839.64      794.48    156.75 o 
   7   9   8    11128.77    10234.64    278.23 o 
   9   9   8      815.64      679.78    106.85 o 
  11   9   8    12048.06    11915.93    369.67 o 
  13   9   8      296.04      365.73     97.96 o 
  15   9   8     1984.04     1967.95    174.11 o 
  17   9   8       10.82       27.77     85.73 o 
  19   9   8     2091.75     2058.62    190.64 o 
  21   9   8      546.41      479.67    123.89 o 
 -22  10   8      133.86       74.57    100.01 o 
 -20  10   8      343.48      339.24    123.06 o 
 -18  10   8       14.52       44.00     92.88 o 
 -16  10   8      207.95      325.58    105.21 o 
 -14  10   8      791.57      607.67    121.73 o 
 -12  10   8     1711.11     1787.67    180.04 o 
 -10  10   8     2153.96     2587.89    193.46 o 
  -8  10   8     2680.49     2713.95    229.94 o 
  -6  10   8     1835.10     2029.73    165.87 o 
  -4  10   8     2941.36     2861.57    184.53 o 
  -2  10   8      219.66      404.74    105.12 o 
   0  10   8     4777.84     4008.49    210.68 o 
   2  10   8    14746.48    13584.81    312.22 o 
   4  10   8     1734.03     1969.68    179.32 o 
   6  10   8       54.54      121.14     71.78 o 
   8  10   8     1880.18     1828.39    156.13 o 
  10  10   8     1370.32     1394.79    145.70 o 
  12  10   8        9.13        3.26     79.53 o 
  14  10   8      135.50      358.98    105.40 o 
  16  10   8        0.01        0.00     85.63 o 
  18  10   8     1471.10     1634.18    180.06 o 
 -19  11   8      920.39     1342.89    168.30 o 
 -17  11   8        4.16       33.77     97.28 o 
 -15  11   8     2743.33     3113.57    241.47 o 
 -13  11   8     3368.03     3443.53    242.68 o 
 -11  11   8     1021.98     1183.01    197.68 o 
  -9  11   8     4532.04     4071.46    293.34 o 
  -7  11   8     1182.06     1304.25    188.31 o 
  -5  11   8     1849.69     2211.45    313.45 o 
  -3  11   8     2027.23     2443.38    190.03 o 
  -1  11   8     9470.36     8835.45    311.90 o 
   1  11   8     1454.42     1075.91    144.68 o 
   3  11   8     4856.11     5260.15    195.82 o 
   5  11   8      484.04      246.59     84.05 o 
   7  11   8     3718.47     4143.62    208.77 o 
   9  11   8      594.81      570.34    114.54 o 
  11  11   8     2634.49     2493.11    193.49 o 
  13  11   8      601.09      736.59    135.75 o 
  15  11   8     1873.08     1998.47    190.51 o 
  17  11   8       84.81      171.28    107.50 o 
 -16  12   8      543.74      726.86    173.40 o 
 -14  12   8      196.59      209.85    129.67 o 
 -12  12   8      941.81     1090.62    205.76 o 
 -10  12   8       29.32      119.09    118.93 o 
  -8  12   8     3821.77     3047.11    269.86 o 
  -6  12   8     3497.42     3244.42    271.55 o 
  -4  12   8     6882.98     6994.36    440.26 o 
  -2  12   8     4062.67     4052.99    285.92 o 
   0  12   8     2248.52     2097.27    226.07 o 
   2  12   8      712.41      562.70    124.71 o 
   4  12   8     1033.45      972.51    181.78 o 
   6  12   8     2966.67     3081.14    198.82 o 
   8  12   8      785.72      679.16    127.27 o 
  10  12   8     1230.47     1442.76    164.80 o 
  12  12   8      722.79      974.63    149.98 o 
  14  12   8     2814.15     2974.18    226.79 o 
 -13  13   8      114.95       10.28    122.83 o 
 -11  13   8       79.01      200.75    141.73 o 
  -9  13   8       27.06        0.00    125.24 o 
  -7  13   8       47.30      121.69    128.57 o 
  -5  13   8      435.16      705.25    175.43 o 
  -3  13   8       34.83      132.54    124.26 o 
  -1  13   8     2362.58     2598.54    255.99 o 
   1  13   8      187.58       93.24    118.01 o 
   3  13   8        0.39       19.99    146.25 o 
   5  13   8       61.05       38.58    133.50 o 
   7  13   8       12.82      113.76    134.97 o 
   9  13   8        1.98       87.77    102.39 o 
  -6  14   8      223.76       91.80    123.71 o 
  -4  14   8      950.72     1230.51    217.68 o 
  -2  14   8     1110.93     1158.32    206.14 o 
   0  14   8     1729.67     1945.15    247.57 o 
   2  14   8      736.97      995.92    243.18 o 
   4  14   8      464.70      553.22    211.37 o 
 -29   1   9      451.84      372.99    128.61 o 
 -27   1   9     2169.28     2231.38    203.69 o 
 -25   1   9       81.88      115.40     78.80 o 
 -23   1   9      139.54       69.15     70.72 o 
 -21   1   9       11.46        0.00     50.59 o 
 -19   1   9     1355.36     1256.57     85.84 o 
 -17   1   9     2382.90     2651.02     97.99 o 
 -15   1   9    12184.63    12759.13    183.17 o 
 -13   1   9       88.05      105.87     29.96 o 
 -11   1   9     9247.05    10504.96    175.58 o 
  -9   1   9     2894.16     2985.10     82.48 o 
  -7   1   9    10652.40    11376.69    357.55 o 
  -5   1   9     1470.07     1412.20     58.31 o 
  -3   1   9      201.54      516.24     41.80 o 
  -1   1   9      405.73      629.80     44.26 o 
   1   1   9     1891.46     2219.73     76.38 o 
   3   1   9     3256.52     4222.11    124.01 o 
   5   1   9     3311.11     4222.36    121.32 o 
   7   1   9     3105.18     2722.56    122.45 o 
   9   1   9       68.87      108.37     37.91 o 
  11   1   9     5705.21     6059.69    266.59 o 
  13   1   9       70.44       53.50     39.96 o 
  15   1   9      591.19      789.76    102.80 o 
  17   1   9     4299.79     4225.98    196.62 o 
  19   1   9       66.06       78.26     70.39 o 
  21   1   9       38.08       13.39     70.26 o 
  23   1   9      964.54     1120.29    184.79 o 
  25   1   9       35.05        0.00    107.59 o 
  27   1   9      182.89      124.49    117.12 o 
 -30   2   9      493.08      601.05    172.20 o 
 -28   2   9       52.67       93.27    104.73 o 
 -26   2   9     4494.74     4531.29    199.03 o 
 -24   2   9      270.62      367.91     86.81 o 
 -22   2   9     9818.90     9025.95    243.91 o 
 -20   2   9      230.70      202.33     62.16 o 
 -18   2   9     3862.22     3718.52    144.32 o 
 -16   2   9      125.07      183.07     42.55 o 
 -14   2   9       57.02       41.76     29.37 o 
 -12   2   9    25100.91    26579.52    529.92 o 
 -10   2   9    23332.00    23790.99    509.52 o 
  -8   2   9    11873.38    13050.63    502.36 o 
  -6   2   9     7306.85     8251.28    363.13 o 
  -4   2   9      113.50      131.47     25.73 o 
  -2   2   9    31694.47    30443.49    495.72 o 
   0   2   9    97182.80   100637.58   1734.40 o 
   2   2   9    13568.52    14298.65    225.29 o 
   4   2   9    14801.77    16403.71    379.98 o 
   6   2   9     8151.41     7387.80    300.64 o 
   8   2   9    17888.62    20305.27    618.19 o 
  10   2   9       37.59       46.29     37.26 o 
  12   2   9    14077.00    14630.80    744.27 o 
  14   2   9      690.88      742.31     82.42 o 
  16   2   9     5899.60     4748.26    199.15 o 
  18   2   9     1092.93      948.80    147.20 o 
  20   2   9      107.41      121.22     96.90 o 
  22   2   9     1384.33     1290.97    192.23 o 
  24   2   9     3901.99     4115.27    290.39 o 
  26   2   9      273.20      400.55    179.31 o 
 -29   3   9       12.54        0.15     84.15 o 
 -27   3   9      368.24      326.59     94.85 o 
 -25   3   9      610.35      684.61    108.30 o 
 -23   3   9      526.43      622.86     97.70 o 
 -21   3   9      653.89      797.07     98.13 o 
 -19   3   9       16.99        0.00     47.20 o 
 -17   3   9      440.87      533.39     75.01 o 
 -15   3   9     2276.70     2611.35    119.86 o 
 -13   3   9      176.57      336.64     38.16 o 
 -11   3   9     2137.77     2190.86     99.48 o 
  -9   3   9     4194.98     5733.63    144.92 o 
  -7   3   9     3472.71     2205.99    100.88 o 
  -5   3   9    12729.37    16603.40    301.37 o 
  -3   3   9      295.28      228.61     27.67 o 
  -1   3   9       23.93       12.96     22.46 o 
   1   3   9      206.23      290.43     36.59 o 
   3   3   9      179.24      151.66     29.84 o 
   5   3   9     5046.93     5982.24    129.45 o 
   7   3   9     3000.35     2383.30     99.57 o 
   9   3   9     3681.26     2734.11    148.80 o 
  11   3   9      144.05      136.46     47.91 o 
  13   3   9      418.39      486.13     73.41 o 
  15   3   9     2600.41     2868.78    188.09 o 
  17   3   9      285.27      329.32     97.09 o 
  19   3   9       57.99        0.00     82.19 o 
  21   3   9      200.03      114.16    139.20 o 
  23   3   9      192.10      201.10    110.32 o 
  25   3   9       25.38       63.30    110.51 o 
  27   3   9       10.33        0.00    101.42 o 
 -28   4   9      295.97      339.12    103.93 o 
 -26   4   9     1509.10     1860.16    153.02 o 
 -24   4   9      196.00      151.23     74.57 o 
 -22   4   9     7594.54     7519.53    245.48 o 
 -20   4   9      922.87      965.95    106.38 o 
 -18   4   9    18692.80    18157.40    443.17 o 
 -16   4   9     3067.47     3169.33    151.18 o 
 -14   4   9    14562.85    14547.94    623.99 o 
 -12   4   9     1522.87     1831.72    103.64 o 
 -10   4   9     9111.98    10187.47    314.71 o 
  -8   4   9    24962.04    22734.56    599.30 o 
  -6   4   9    54800.40    54085.73   1371.95 o 
  -4   4   9     5278.15     5532.99     95.87 o 
  -2   4   9     1803.88     1287.78     64.72 o 
   0   4   9      303.85      354.77     38.26 o 
   2   4   9    18291.91    17148.35    428.68 o 
   4   4   9    19258.37    22240.61    692.89 o 
   6   4   9      896.54     1092.36     73.76 o 
   8   4   9    13007.93    12590.47    312.79 o 
  10   4   9     8036.77     7762.50    696.95 o 
  12   4   9    13646.21    14165.68   1193.80 o 
  14   4   9       78.50       35.24     54.69 o 
  16   4   9      284.20      407.77     80.93 o 
  18   4   9      589.76      540.64    112.43 o 
  20   4   9     2007.89     2076.32    189.59 o 
  22   4   9      293.97      238.39     99.26 o 
  24   4   9      491.89      525.95    134.96 o 
  26   4   9       89.33      101.74    105.98 o 
 -29   5   9     1093.76     1231.31    235.91 o 
 -27   5   9       99.62      119.51     89.78 o 
 -25   5   9     1256.15     1633.66    152.29 o 
 -23   5   9     1293.61     1430.80    138.27 o 
 -21   5   9     5211.59     5422.99    205.54 o 
 -19   5   9      443.36      544.19     90.84 o 
 -17   5   9     2924.94     2991.17    147.64 o 
 -15   5   9    16837.77    17254.91    504.76 o 
 -13   5   9      343.39      291.59     63.85 o 
 -11   5   9    14595.11    13477.88    460.95 o 
  -9   5   9      410.12      199.14     52.11 o 
  -7   5   9    10570.90    11671.79    319.58 o 
  -5   5   9     3272.46     2818.62     90.71 o 
  -3   5   9    10963.33    10033.60    236.52 o 
  -1   5   9      839.31     1164.59     59.91 o 
   1   5   9    24197.44    24162.66    613.62 o 
   3   5   9      144.84      195.73     33.39 o 
   5   5   9    23540.07    23089.33   2018.93 o 
   7   5   9     1768.12     2690.17    101.43 o 
   9   5   9    17197.46    17256.25    659.60 o 
  11   5   9     3578.85     3238.01    192.56 o 
  13   5   9     6565.60     6329.06    322.48 o 
  15   5   9     2855.23     2833.97    243.69 o 
  17   5   9       20.61        0.00     60.31 o 
  19   5   9     1947.18     1942.81    182.82 o 
  21   5   9     1355.91     1252.61    168.83 o 
  23   5   9     2272.52     2753.87    234.43 o 
  25   5   9      221.06      268.71    116.30 o 
 -28   6   9       47.72       31.07    129.32 o 
 -26   6   9      248.62      279.48    115.68 o 
 -24   6   9      160.24      101.78     88.86 o 
 -22   6   9     1044.21     1364.53    137.02 o 
 -20   6   9      179.06      102.45     82.86 o 
 -18   6   9      237.23      312.15     86.24 o 
 -16   6   9      880.42      931.77    113.73 o 
 -14   6   9      199.64       95.43     57.18 o 
 -12   6   9       75.95       67.74     49.37 o 
 -10   6   9     4826.04     3999.09    179.34 o 
  -8   6   9      147.33      100.51     49.47 o 
  -6   6   9      575.21      718.81     62.34 o 
  -4   6   9        5.34       33.65     37.61 o 
  -2   6   9      892.05      786.09     62.51 o 
   0   6   9     6771.34     5425.13    148.98 o 
   2   6   9      154.61      185.05     44.26 o 
   4   6   9     2680.48     2375.77    207.09 o 
   6   6   9      123.82      163.57     46.29 o 
   8   6   9        1.36        0.00     46.05 o 
  10   6   9      640.95      534.42     83.38 o 
  12   6   9      937.83      716.26     95.06 o 
  14   6   9        2.10       24.45     57.96 o 
  16   6   9      925.40      789.87    111.44 o 
  18   6   9      503.71      494.05    106.60 o 
  20   6   9      350.69      413.31    124.27 o 
  22   6   9      223.28      295.06    118.69 o 
  24   6   9      744.88      877.70    168.87 o 
 -27   7   9      399.26      328.48    144.27 o 
 -25   7   9     2714.84     3285.61    229.28 o 
 -23   7   9      477.25      473.52    121.88 o 
 -21   7   9      545.75      733.47    123.63 o 
 -19   7   9     4829.32     5010.79    226.75 o 
 -17   7   9      133.96      193.49     73.12 o 
 -15   7   9    13560.25    13302.45    317.18 o 
 -13   7   9     4630.57     4456.53    167.39 o 
 -11   7   9     9163.84     8598.76    247.03 o 
  -9   7   9        2.95        5.90     50.56 o 
  -7   7   9    28733.61    25335.73    796.55 o 
  -5   7   9      970.22      959.91     93.41 o 
  -3   7   9    52037.99    55582.92    872.71 o 
  -1   7   9        6.05       14.61     34.06 o 
   1   7   9     5034.46     5919.52    158.16 o 
   3   7   9      281.59      285.30     55.12 o 
   5   7   9    17796.66    16637.13    468.80 o 
   7   7   9    16342.48    15853.72    314.34 o 
   9   7   9    10624.51     9922.76    397.71 o 
  11   7   9     2181.33     2055.14    145.60 o 
  13   7   9     2052.12     2184.90    154.14 o 
  15   7   9     2413.76     2982.55    182.29 o 
  17   7   9     2511.53     2613.40    183.10 o 
  19   7   9     4491.00     4544.39    289.27 o 
  21   7   9      993.16     1107.84    173.06 o 
  23   7   9     2346.96     2036.54    217.99 o 
 -24   8   9       50.02       49.13    103.92 o 
 -22   8   9      910.28     1124.51    154.60 o 
 -20   8   9      262.81      293.38    101.33 o 
 -18   8   9       15.85        0.00     69.68 o 
 -16   8   9       41.30        0.00     69.08 o 
 -14   8   9       81.92       59.54     62.92 o 
 -12   8   9     2005.85     2258.61    136.24 o 
 -10   8   9     4593.04     4335.33    179.87 o 
  -8   8   9      502.64      796.19     99.38 o 
  -6   8   9     1304.69     1259.78    108.21 o 
  -4   8   9     2553.21     2468.51    132.74 o 
  -2   8   9      758.37      832.29     78.67 o 
   0   8   9     4086.21     3975.58    148.22 o 
   2   8   9       21.31        1.13     46.01 o 
   4   8   9     2341.95     2314.35    120.63 o 
   6   8   9        4.53       98.27     61.17 o 
   8   8   9      809.70      631.19     97.12 o 
  10   8   9     1014.74     1018.15    118.83 o 
  12   8   9     5628.79     5921.65    232.73 o 
  14   8   9     1921.82     2106.40    166.92 o 
  16   8   9      301.50      400.38    102.62 o 
  18   8   9      214.72      193.15     96.38 o 
  20   8   9      249.26      212.11    118.00 o 
  22   8   9        4.69        3.09    105.55 o 
 -23   9   9     1317.46     1301.59    173.72 o 
 -21   9   9      301.23      365.07    116.82 o 
 -19   9   9     1252.33     1349.86    161.20 o 
 -17   9   9     1073.41     1157.21    148.33 o 
 -15   9   9     1820.47     1478.18    153.89 o 
 -13   9   9      701.55      657.61    125.92 o 
 -11   9   9     2231.71     2649.14    161.90 o 
  -9   9   9     1732.56     2039.64    142.88 o 
  -7   9   9     1176.01     1219.22    115.45 o 
  -5   9   9       95.71      128.77     68.27 o 
  -3   9   9      311.58      427.51     93.06 o 
  -1   9   9     1647.66     1619.86    145.06 o 
   1   9   9     3948.60     3653.10    148.09 o 
   3   9   9     2234.46     2118.80    128.25 o 
   5   9   9     1595.39      978.06    353.59 o 
   7   9   9      168.02      330.15     84.29 o 
   9   9   9     1149.00     1066.11    125.82 o 
  11   9   9      302.85      420.69     95.76 o 
  13   9   9     1088.57     1246.33    144.26 o 
  15   9   9     4062.80     3994.89    225.16 o 
  17   9   9      320.03      362.92    117.13 o 
  19   9   9      148.19      223.21    104.77 o 
 -22  10   9     1007.96     1277.41    176.83 o 
 -20  10   9        6.82        0.00     88.76 o 
 -18  10   9      499.10      351.26    111.20 o 
 -16  10   9      533.04      390.38    111.09 o 
 -14  10   9     1607.58     1875.08    189.04 o 
 -12  10   9      325.19      297.05    112.28 o 
 -10  10   9     1543.79     1420.60    191.12 o 
  -8  10   9     1882.79     2134.38    177.52 o 
  -6  10   9       54.91       36.12     76.95 o 
  -4  10   9     1324.36     1224.39    144.74 o 
  -2  10   9     1714.37     1986.97    167.30 o 
   0  10   9     3791.85     3208.28    431.45 o 
   2  10   9      560.29      616.00     93.32 o 
   4  10   9      102.86      263.27     79.66 o 
   6  10   9     1078.05     1069.61    133.65 o 
   8  10   9     1909.21     2026.33    165.57 o 
  10  10   9      102.47      156.23     83.31 o 
  12  10   9     1066.93     1022.22    135.01 o 
  14  10   9       18.77      127.42     93.39 o 
  16  10   9     1008.42     1119.84    152.14 o 
  18  10   9      283.93      359.08    115.68 o 
 -19  11   9      274.36      409.72    123.71 o 
 -17  11   9        3.78        0.00     95.53 o 
 -15  11   9     1644.61     1335.56    181.42 o 
 -13  11   9      524.69      720.95    172.68 o 
 -11  11   9      591.83      581.78    155.09 o 
  -9  11   9      806.29      667.44    159.34 o 
  -7  11   9      127.41      109.37    109.65 o 
  -5  11   9       65.37      208.12    115.78 o 
  -3  11   9      222.50      391.42    114.65 o 
  -1  11   9      391.59      377.92    106.46 o 
   1  11   9     5461.18     3047.05   1334.27 o 
   3  11   9      688.33      390.01    145.02 o 
   5  11   9     2208.82     1632.28    321.97 o 
   7  11   9       35.10        0.00     75.97 o 
   9  11   9      918.67      964.19    137.16 o 
  11  11   9      291.66      110.59     94.18 o 
  13  11   9      123.73      123.36     98.87 o 
  15  11   9        8.27       83.69     97.81 o 
 -16  12   9        0.86       92.02    129.67 o 
 -14  12   9      238.48      418.29    159.73 o 
 -12  12   9      474.55      482.87    156.89 o 
 -10  12   9       49.53      171.37    131.14 o 
  -8  12   9      204.98      192.14    124.53 o 
  -6  12   9      115.31      146.35    127.53 o 
  -4  12   9       10.04       26.62    104.33 o 
  -2  12   9     1177.90     1200.46    192.95 o 
   0  12   9       40.77       46.93     93.35 o 
   2  12   9      678.56      790.95    176.31 o 
   4  12   9        3.60       41.52    117.83 o 
   6  12   9      121.00      218.96    133.60 o 
   8  12   9      237.24       78.07     95.90 o 
  10  12   9       21.25       76.10     98.12 o 
  12  12   9      173.07      348.87    119.48 o 
 -13  13   9       88.80       48.88    130.89 o 
 -11  13   9      282.25      612.90    179.13 o 
  -9  13   9      592.52      768.65    180.59 o 
  -7  13   9     1304.72      983.15    198.47 o 
  -5  13   9      137.93       57.59    115.69 o 
  -3  13   9     2388.95     2028.53    244.12 o 
  -1  13   9       28.12        0.00    115.02 o 
   1  13   9      888.71      884.66    231.97 o 
   3  13   9      674.96      786.98    238.63 o 
   5  13   9     1078.41     1028.94    205.76 o 
   7  13   9      360.81      629.59    180.34 o 
   9  13   9      401.52      600.25    189.74 o 
  -4  14   9     1092.74      845.32    196.06 o 
  -2  14   9      200.26      369.81    156.32 o 
   0  14   9     1173.83     1359.63    280.07 o 
   2  14   9       11.29       45.28    165.15 o 
 -30   0  10       10.53        0.00    144.50 o 
 -28   0  10     5001.27     4572.55    378.87 o 
 -26   0  10       96.02       69.41    124.14 o 
 -24   0  10     3047.08     3406.15    404.33 o 
 -22   0  10       15.40       27.46     97.10 o 
 -20   0  10     1085.08      920.51    106.23 o 
 -18   0  10     2811.10     3013.79    149.55 o 
 -16   0  10     6341.17     6374.99    194.10 o 
 -14   0  10    41262.26    40511.66   1248.53 o 
 -12   0  10      290.52      226.00     52.37 o 
 -10   0  10    22023.37    27148.68   1007.44 o 
  -8   0  10     3800.92     4710.79    157.53 o 
  -6   0  10    32422.63    36361.18   1937.85 o 
  -4   0  10     4004.56     3490.08    171.02 o 
  -2   0  10    41917.91    38111.47   1850.90 o 
   0   0  10      366.44      241.12     49.46 o 
   2   0  10    89722.71    87964.08   1369.03 o 
   4   0  10     1003.88      609.95     63.44 o 
   6   0  10    21953.20    24064.39    920.97 o 
   8   0  10     5719.03     4831.61    501.39 o 
  10   0  10     2773.08     2132.71    390.20 o 
  12   0  10     8553.81     7529.89    477.25 o 
  14   0  10     2687.02     1259.42    357.94 o 
  16   0  10     3328.61     2197.83    563.42 o 
  18   0  10     2622.38     1811.36    477.25 o 
  20   0  10     9033.28     6846.38   1623.96 o 
  22   0  10     4379.18     3724.66    808.67 o 
  24   0  10     4321.73     4169.28    503.76 o 
  26   0  10      816.24      901.47    344.68 o 
 -29   1  10      397.39      444.50    137.26 o 
 -27   1  10        4.02      124.57    100.41 o 
 -25   1  10       12.93        0.00     80.15 o 
 -23   1  10      935.75      971.70    109.81 o 
 -21   1  10      999.80     1040.23    102.11 o 
 -19   1  10       23.53        0.00     45.30 o 
 -17   1  10     4554.34     4275.38    119.49 o 
 -15   1  10      826.36      766.49     58.32 o 
 -13   1  10     3350.00     3498.27     99.27 o 
 -11   1  10      953.59     1229.10     59.84 o 
  -9   1  10     1847.70     1681.60     72.67 o 
  -7   1  10    11689.72    12122.78    458.39 o 
  -5   1  10     8624.46     9490.90    314.37 o 
  -3   1  10    18064.99    21181.87    627.83 o 
  -1   1  10     3989.87     3222.26    112.15 o 
   1   1  10    24392.81    23656.96   3509.73 o 
   3   1  10       61.36       35.58     23.58 o 
   5   1  10    19790.87    17104.55    347.30 o 
   7   1  10      206.13       97.46     33.63 o 
   9   1  10      540.08      426.18     54.11 o 
  11   1  10     4625.70     4304.38    136.16 o 
  13   1  10     2904.82     2999.59    154.21 o 
  15   1  10        0.45        0.00     46.83 o 
  17   1  10     2157.43     2349.49    162.65 o 
  19   1  10      389.56      690.48    116.81 o 
  21   1  10      566.04      316.07    112.76 o 
  23   1  10      111.91      190.57    113.49 o 
  25   1  10      381.98      339.71    141.11 o 
  27   1  10      175.34      278.58    185.60 o 
 -30   2  10        0.33        0.00    104.43 o 
 -28   2  10     2299.13     2639.85    225.12 o 
 -26   2  10       17.04       93.40     83.43 o 
 -24   2  10     1357.18     1501.46    141.62 o 
 -22   2  10      122.70      190.17     75.98 o 
 -20   2  10     3754.72     3632.48    164.24 o 
 -18   2  10     7705.84     7358.70    372.40 o 
 -16   2  10    10687.68    10676.72    343.12 o 
 -14   2  10     5045.75     4819.33    109.93 o 
 -12   2  10       14.83      102.79     30.13 o 
 -10   2  10    91235.91   101447.38   2365.51 o 
  -8   2  10      770.73      846.23     74.60 o 
  -6   2  10     4732.83     4271.87    128.23 o 
  -4   2  10     5217.45     5248.99    170.94 o 
  -2   2  10    18404.21    16925.25    427.16 o 
   0   2  10       59.93      119.34     30.93 o 
   2   2  10      285.16      301.43     38.10 o 
   4   2  10     4452.67     4006.91     92.65 o 
   6   2  10    29160.12    27620.58    921.34 o 
   8   2  10     4839.43     5349.06    198.86 o 
  10   2  10     5395.61     4553.60    235.27 o 
  12   2  10     2383.25     2871.68    166.53 o 
  14   2  10     8096.46     8226.26    249.31 o 
  16   2  10     3037.21     2898.45    170.90 o 
  18   2  10     3749.12     3923.27    243.26 o 
  20   2  10     3664.37     2927.92    242.00 o 
  22   2  10      110.15      333.57    120.68 o 
  24   2  10      814.59     1200.40    195.22 o 
  26   2  10      499.50      505.65    334.74 o 
 -29   3  10      594.93      764.55    158.98 o 
 -27   3  10       58.95       73.25     80.35 o 
 -25   3  10     2730.41     2951.69    176.43 o 
 -23   3  10      659.33      748.88    105.07 o 
 -21   3  10     3734.18     3553.92    166.51 o 
 -19   3  10      104.94       13.30     55.30 o 
 -17   3  10    11134.48    11244.05    314.38 o 
 -15   3  10     3806.41     4051.90    145.33 o 
 -13   3  10     5040.40     4832.74    214.82 o 
 -11   3  10      671.97      695.90     72.27 o 
  -9   3  10    24996.83    25693.43    749.84 o 
  -7   3  10     2310.36     2235.08    103.90 o 
  -5   3  10     6425.69     6894.55    280.32 o 
  -3   3  10     1108.11      791.60     51.84 o 
  -1   3  10     3948.26     3660.76    120.06 o 
   1   3  10     2758.73     2345.87     81.09 o 
   3   3  10      130.86       31.21     26.25 o 
   5   3  10    30456.12    37544.56    967.04 o 
   7   3  10     6914.79     8000.99    250.60 o 
   9   3  10    19984.81    18994.13    806.39 o 
  11   3  10     5384.32     6358.32    369.37 o 
  13   3  10    16333.94    16195.24    933.39 o 
  15   3  10     4115.31     3764.72    226.45 o 
  17   3  10       74.12      129.97     84.68 o 
  19   3  10      447.85      715.98    149.15 o 
  21   3  10     1555.63     1801.81    212.59 o 
  23   3  10      127.76       46.20     93.07 o 
  25   3  10      262.22      241.93    122.56 o 
 -28   4  10      198.07       66.28     87.39 o 
 -26   4  10       90.55      120.43     87.78 o 
 -24   4  10       49.76       70.81     78.49 o 
 -22   4  10       41.28      145.16     75.02 o 
 -20   4  10       12.50        0.00     57.65 o 
 -18   4  10       72.20       90.62     60.71 o 
 -16   4  10      143.17      146.20     56.99 o 
 -14   4  10       28.72       95.64     52.17 o 
 -12   4  10     2349.98     2185.22    128.63 o 
 -10   4  10       55.77        0.00     44.65 o 
  -8   4  10     2606.42     2558.38    117.34 o 
  -6   4  10       64.79        6.53     30.10 o 
  -4   4  10     4369.38     4368.52     88.16 o 
  -2   4  10     3873.18     3806.81    122.28 o 
   0   4  10        6.40        5.87     24.12 o 
   2   4  10      363.32      427.91     42.30 o 
   4   4  10     3132.29     3346.65    173.07 o 
   6   4  10    13285.08    14381.74    373.50 o 
   8   4  10        2.03       99.09     41.72 o 
  10   4  10     2540.53     2331.12    141.15 o 
  12   4  10     1591.90     1799.05    137.38 o 
  14   4  10     1252.39     1125.90    139.65 o 
  16   4  10      418.09      304.43    128.83 o 
  18   4  10      156.30      259.70     90.00 o 
  20   4  10      229.87      210.40     94.04 o 
  22   4  10      300.74      226.77    108.99 o 
  24   4  10      177.35      178.41    112.14 o 
 -27   5  10       44.51        0.00     91.57 o 
 -25   5  10      337.71      379.42    101.55 o 
 -23   5  10        5.64       34.19     73.35 o 
 -21   5  10     1367.56     1568.98    136.80 o 
 -19   5  10      127.22       76.35     67.60 o 
 -17   5  10    11835.70    11244.07    261.46 o 
 -15   5  10       41.80      142.40     60.64 o 
 -13   5  10      153.92      127.36     53.07 o 
 -11   5  10     2005.43     1984.28    113.16 o 
  -9   5  10     7167.97     7362.53    304.41 o 
  -7   5  10       33.38       84.50     38.01 o 
  -5   5  10      114.65      168.73     38.16 o 
  -3   5  10       22.60       19.96     22.66 o 
  -1   5  10       20.15       30.96     27.30 o 
   1   5  10     1812.84     1876.20     76.66 o 
   3   5  10      390.63      457.37     43.93 o 
   5   5  10     1372.76     1473.72    210.12 o 
   7   5  10     1357.30     1373.11    104.67 o 
   9   5  10      469.61      356.41     70.77 o 
  11   5  10       29.39      136.95     56.02 o 
  13   5  10     2019.80     2283.59    143.78 o 
  15   5  10      540.14      621.64     96.08 o 
  17   5  10       46.85       91.85     80.93 o 
  19   5  10      176.87      208.61     98.88 o 
  21   5  10        6.93        0.00     90.55 o 
  23   5  10        2.44        0.00     95.64 o 
  25   5  10      338.65      431.36    136.09 o 
 -28   6  10      131.42       82.28    114.83 o 
 -26   6  10      454.57      633.86    135.97 o 
 -24   6  10     1466.34     1453.95    181.27 o 
 -22   6  10     1076.62     1230.27    144.95 o 
 -20   6  10      783.62      982.06    117.82 o 
 -18   6  10       69.83       50.24     61.09 o 
 -16   6  10      329.49      381.98     81.21 o 
 -14   6  10     1871.92     1980.22    137.43 o 
 -12   6  10      347.71      473.10     82.46 o 
 -10   6  10    16996.11    16105.56    502.28 o 
  -8   6  10       23.94        0.00     41.82 o 
  -6   6  10    17609.90    20570.25    580.21 o 
  -4   6  10       74.81       66.25     33.69 o 
  -2   6  10    34093.93    34221.32    316.58 o 
   0   6  10     1402.37     1744.25     84.72 o 
   2   6  10     3477.19     3930.63    129.94 o 
   4   6  10     1003.82     1358.01     86.60 o 
   6   6  10    13432.83    10605.06    741.76 o 
   8   6  10      595.41      622.13     85.82 o 
  10   6  10     1744.75     2282.16    141.75 o 
  12   6  10     1624.50     1358.56    122.55 o 
  14   6  10       26.23      120.23     69.12 o 
  16   6  10     2351.23     2345.63    167.04 o 
  18   6  10      575.81      532.85    118.07 o 
  20   6  10     1194.60     1211.02    171.90 o 
  22   6  10     1308.66     1323.33    184.39 o 
  24   6  10      148.32      113.75    101.45 o 
 -25   7  10      163.31       41.70    103.88 o 
 -23   7  10        0.86        0.00     86.80 o 
 -21   7  10      194.00      263.75     96.41 o 
 -19   7  10      342.66      287.27     84.28 o 
 -17   7  10      328.98      463.61     89.32 o 
 -15   7  10      160.00      150.84     68.31 o 
 -13   7  10      343.06      272.15     70.80 o 
 -11   7  10     1839.82     1807.34    129.39 o 
  -9   7  10     1563.97     1542.52    119.32 o 
  -7   7  10      420.30      362.07     72.00 o 
  -5   7  10     1988.86     2051.11    117.50 o 
  -3   7  10       18.07       28.02     36.92 o 
  -1   7  10     1887.05     1923.46    101.11 o 
   1   7  10    10438.75     9314.39    308.01 o 
   3   7  10     1105.60     1454.83     96.74 o 
   5   7  10     6342.53     6893.10    286.97 o 
   7   7  10       11.78      160.94     65.38 o 
   9   7  10      851.83      757.07    102.03 o 
  11   7  10     4034.61     3615.54    175.07 o 
  13   7  10       28.83       28.54     64.98 o 
  15   7  10        2.57        0.00     68.26 o 
  17   7  10      221.80      302.75     93.96 o 
  19   7  10        1.38      130.59    104.51 o 
  21   7  10      679.52      776.24    158.39 o 
  23   7  10       18.18       31.97    105.39 o 
 -24   8  10      877.34      796.38    151.72 o 
 -22   8  10       48.05       36.29     92.58 o 
 -20   8  10      943.30     1073.11    147.50 o 
 -18   8  10      230.35      141.90     89.67 o 
 -16   8  10      123.67      147.82     73.03 o 
 -14   8  10      813.71      846.71    105.68 o 
 -12   8  10      425.10      348.24     83.42 o 
 -10   8  10      474.48      433.83     85.97 o 
  -8   8  10      578.98      549.50     89.03 o 
  -6   8  10     4419.19     4314.28    170.18 o 
  -4   8  10      927.91      792.77    110.09 o 
  -2   8  10     6873.00     5990.21    343.27 o 
   0   8  10      288.60      329.81     63.81 o 
   2   8  10      212.10      145.22     54.79 o 
   4   8  10      332.90      360.58     68.93 o 
   6   8  10      477.60      270.68     63.08 o 
   8   8  10      871.80      931.61    113.06 o 
  10   8  10      133.73      223.54     75.90 o 
  12   8  10      190.49      216.73     83.30 o 
  14   8  10      275.13      237.48     91.57 o 
  16   8  10      625.49      679.94    122.75 o 
  18   8  10      226.22      137.60     93.39 o 
  20   8  10       33.04        6.57     95.98 o 
 -23   9  10      124.11      159.45    107.12 o 
 -21   9  10     1231.72     1596.51    177.41 o 
 -19   9  10      568.29      700.89    132.28 o 
 -17   9  10     4398.63     4309.61    223.70 o 
 -15   9  10     2122.28     2040.50    170.98 o 
 -13   9  10     2335.22     2274.14    187.73 o 
 -11   9  10      198.13      279.90     88.08 o 
  -9   9  10     2636.49     2181.44    149.12 o 
  -7   9  10      150.94      126.99     82.89 o 
  -5   9  10     1467.24     1425.78    143.65 o 
  -3   9  10     1715.93     2001.56    161.74 o 
  -1   9  10     1431.84      947.81    485.08 o 
   1   9  10    10137.18    11463.29    248.29 o 
   3   9  10    13334.45    13816.86    277.00 o 
   5   9  10    21173.69    19945.59   1069.76 o 
   7   9  10      497.95      425.17     92.04 o 
   9   9  10     8760.37     8366.07    268.12 o 
  11   9  10     1148.30      862.17    124.54 o 
  13   9  10     4058.87     4059.10    212.52 o 
  15   9  10      466.69      689.85    122.28 o 
  17   9  10     3379.52     3416.39    221.61 o 
  19   9  10       66.04       78.97    100.40 o 
 -22  10  10      112.43      193.67    112.27 o 
 -20  10  10       25.05       39.05     89.78 o 
 -18  10  10      144.47      197.37     98.89 o 
 -16  10  10      279.42      256.14    108.00 o 
 -14  10  10     2375.97     2298.05    205.66 o 
 -12  10  10      260.54      258.94    104.01 o 
 -10  10  10     1042.92      996.47    168.81 o 
  -8  10  10      898.91      613.90    122.58 o 
  -6  10  10     1333.62     1532.78    158.56 o 
  -4  10  10       57.97      178.84     91.66 o 
  -2  10  10     2511.53     2666.01    191.29 o 
   0  10  10     1962.29     1487.19    428.87 o 
   2  10  10     3645.65     3309.08    200.95 o 
   4  10  10      633.63      778.39    113.64 o 
   6  10  10      699.16      249.01    192.51 o 
   8  10  10      940.90      969.91    130.85 o 
  10  10  10     2761.14     3140.00    194.76 o 
  12  10  10      516.69      550.44    113.36 o 
  14  10  10      384.47      581.37    123.84 o 
  16  10  10     1740.99     1917.86    188.18 o 
  18  10  10      211.76      236.00    109.63 o 
 -19  11  10       58.92        0.00    109.75 o 
 -17  11  10     1893.71     1898.36    212.35 o 
 -15  11  10       62.12      149.71    131.52 o 
 -13  11  10     4171.09     5070.85    319.82 o 
 -11  11  10     1067.66     1161.44    190.82 o 
  -9  11  10     2372.36     2763.90    257.75 o 
  -7  11  10      871.27      832.66    170.08 o 
  -5  11  10     2881.28     3213.92    214.29 o 
  -3  11  10     1274.21     1496.04    167.31 o 
  -1  11  10    11429.86    11371.41    356.39 o 
   1  11  10     3164.14     3404.38    216.47 o 
   3  11  10      506.59      761.59    169.78 o 
   5  11  10     2726.73     2397.17    242.23 o 
   7  11  10     1889.88     1433.25    184.12 o 
   9  11  10     4816.35     5038.19    237.68 o 
  11  11  10      119.25      292.81    112.07 o 
  13  11  10     1563.19     1705.45    177.24 o 
  15  11  10      274.16      371.62    125.79 o 
 -16  12  10      137.38      251.82    142.01 o 
 -14  12  10      477.24      339.88    156.32 o 
 -12  12  10      630.78      802.91    189.24 o 
 -10  12  10     1333.49     1398.57    213.60 o 
  -8  12  10      222.90      311.15    135.05 o 
  -6  12  10     5277.10     5218.13    321.98 o 
  -4  12  10       11.72        8.24    104.46 o 
  -2  12  10     2039.72     1878.99    224.38 o 
   0  12  10        8.29       20.02     94.73 o 
   2  12  10     3575.32     3734.38    342.76 o 
   4  12  10      198.84      286.40    145.07 o 
   6  12  10     3532.84     3737.25    303.01 o 
   8  12  10       20.32        0.00    118.28 o 
  10  12  10     2119.40     1989.43    190.26 o 
  12  12  10      334.85      369.33    121.59 o 
 -11  13  10       86.90        7.21    125.24 o 
  -9  13  10       64.90      257.41    143.23 o 
  -7  13  10      384.02      409.29    159.34 o 
  -5  13  10      149.74      345.40    147.97 o 
  -3  13  10       19.70      146.81    126.04 o 
  -1  13  10     1734.97     1858.08    235.60 o 
   1  13  10      114.92      168.47    179.31 o 
   3  13  10      130.70      101.66    138.11 o 
   5  13  10       13.12      103.68    141.49 o 
   7  13  10      305.09      308.91    155.60 o 
 -29   1  11       72.13      183.01    113.35 o 
 -27   1  11     2318.47     2246.93    210.95 o 
 -25   1  11        9.03      103.96     90.59 o 
 -23   1  11       90.62      123.01     87.38 o 
 -21   1  11       44.73       88.33     54.06 o 
 -19   1  11      651.16      697.11     82.86 o 
 -17   1  11     1688.08     1350.90     98.81 o 
 -15   1  11      782.99      912.09     62.50 o 
 -13   1  11     8554.57    10053.89    258.99 o 
 -11   1  11    15834.35    18566.06    629.36 o 
  -9   1  11     2069.11     2332.83    127.41 o 
  -7   1  11    14010.33    14084.74    445.74 o 
  -5   1  11      495.39      570.53     48.15 o 
  -3   1  11     5322.29     5698.13    141.94 o 
  -1   1  11      223.99      352.03     42.35 o 
   1   1  11      657.06      752.83    112.57 o 
   3   1  11    42090.70    41802.53   2239.44 o 
   5   1  11      808.94      773.97     52.63 o 
   7   1  11     1778.32     1661.49     86.53 o 
   9   1  11        1.30       13.37     34.29 o 
  11   1  11      838.28      822.06     93.47 o 
  13   1  11        3.60        0.00     47.63 o 
  15   1  11      749.51      727.63    106.09 o 
  17   1  11      613.66      702.86    110.94 o 
  19   1  11       53.04       71.89     76.29 o 
  21   1  11      372.00      333.69    127.41 o 
  23   1  11      554.94      455.02    140.07 o 
  25   1  11        4.09       60.91    115.45 o 
 -30   2  11      299.50      274.95    130.70 o 
 -28   2  11     1397.25     1350.17    184.35 o 
 -26   2  11     2758.39     2992.19    229.15 o 
 -24   2  11     1791.01     1872.95    143.44 o 
 -22   2  11      196.21      175.22     71.51 o 
 -20   2  11     3902.05     4114.34    193.46 o 
 -18   2  11      381.45      530.97     76.56 o 
 -16   2  11     6731.21     6004.40    186.12 o 
 -14   2  11      976.96      993.61     83.72 o 
 -12   2  11    50405.28    53730.83   1312.48 o 
 -10   2  11    10971.73    11594.82    350.15 o 
  -8   2  11     3855.83     3751.89    131.76 o 
  -6   2  11      351.88      333.45     37.34 o 
  -4   2  11    41634.93    43381.15   1340.37 o 
  -2   2  11    16772.69    18043.22    391.14 o 
   0   2  11    14963.02    13242.64    329.25 o 
   2   2  11     1459.13     1533.06     69.58 o 
   4   2  11     8443.00     9281.67    147.72 o 
   6   2  11     2333.88     2274.03    101.54 o 
   8   2  11    12687.47    11958.47    438.22 o 
  10   2  11    10566.94    10751.10    370.51 o 
  12   2  11     4417.74     4762.92    188.02 o 
  14   2  11     2133.47     2190.91    146.10 o 
  16   2  11     1075.92      921.46    146.65 o 
  18   2  11     1398.60     1554.38    181.55 o 
  20   2  11       32.22        0.00     90.81 o 
  22   2  11     3428.89     3143.64    265.91 o 
  24   2  11      453.76      485.72    151.02 o 
  26   2  11      445.88      373.39    147.53 o 
 -29   3  11        4.32       53.19    101.76 o 
 -27   3  11      191.52      127.31    122.60 o 
 -25   3  11      319.73      427.58    106.56 o 
 -23   3  11       14.58       23.42     75.13 o 
 -21   3  11       95.68       54.17     64.82 o 
 -19   3  11       13.83       37.02     61.73 o 
 -17   3  11      393.52      307.83     74.57 o 
 -15   3  11       30.86      116.13     51.73 o 
 -13   3  11       57.69      213.84     53.97 o 
 -11   3  11    14339.09    13043.78    399.60 o 
  -9   3  11     4250.26     4021.33    148.26 o 
  -7   3  11     2469.22     2385.72    108.48 o 
  -5   3  11     1077.79      748.84     69.16 o 
  -3   3  11    15658.07    17168.47    444.15 o 
  -1   3  11     3781.39     4131.34    118.57 o 
   1   3  11     4071.51     4366.59    110.13 o 
   3   3  11      558.81      348.58     41.99 o 
   5   3  11      117.17        4.39     28.36 o 
   7   3  11       13.48       59.04     38.36 o 
   9   3  11       30.23      145.41     45.54 o 
  11   3  11     5374.60     5753.95    375.22 o 
  13   3  11        1.91      125.20     71.75 o 
  15   3  11     1966.98     1989.74    190.04 o 
  17   3  11        9.64        0.00     78.33 o 
  19   3  11       14.26       13.54     89.24 o 
  21   3  11      485.78      769.68    164.67 o 
  23   3  11      133.51      271.86    159.15 o 
  25   3  11      111.00      275.66    123.93 o 
 -28   4  11      183.86      171.61     98.23 o 
 -26   4  11        6.24        3.94     76.17 o 
 -24   4  11     5458.49     5650.12    228.16 o 
 -22   4  11      955.64     1119.38    122.21 o 
 -20   4  11     4000.52     3672.58    170.47 o 
 -18   4  11     4446.42     4205.29    169.42 o 
 -16   4  11     5518.30     4822.58    202.07 o 
 -14   4  11       50.74       49.74     53.61 o 
 -12   4  11    11354.30    10204.03    227.76 o 
 -10   4  11       64.42      143.77     51.32 o 
  -8   4  11    47405.84    52030.86   1719.19 o 
  -6   4  11      417.18      291.40    112.76 o 
  -4   4  11     8391.33     8168.43    166.87 o 
  -2   4  11    21952.12    23294.35    377.71 o 
   0   4  11     9967.99    10239.30    243.84 o 
   2   4  11      155.34      158.27     40.61 o 
   4   4  11    37559.66    35452.81   1180.89 o 
   6   4  11     2028.13     2607.52    109.62 o 
   8   4  11     4686.55     4591.75    253.99 o 
  10   4  11     2957.63     2840.43    151.39 o 
  12   4  11     4420.71     4613.73    312.95 o 
  14   4  11     8387.94     7987.91    475.68 o 
  16   4  11     1666.88     1894.33    241.35 o 
  18   4  11     4790.10     4262.90    233.42 o 
  20   4  11       12.20       28.17     84.78 o 
  22   4  11       35.45        0.00     88.19 o 
  24   4  11      851.51     1042.78    173.67 o 
 -27   5  11     1531.20     2002.41    175.62 o 
 -25   5  11      251.47      376.59    103.70 o 
 -23   5  11     3381.51     3545.02    236.65 o 
 -21   5  11      108.86       81.14     71.94 o 
 -19   5  11     2194.29     2215.61    145.48 o 
 -17   5  11     2577.49     2572.30    148.26 o 
 -15   5  11    27865.61    29338.65    462.25 o 
 -13   5  11     5056.72     4410.63    183.79 o 
 -11   5  11     2133.46     2055.88    144.03 o 
  -9   5  11     3702.11     3963.37    153.19 o 
  -7   5  11    16368.90    17282.03    335.46 o 
  -5   5  11    24985.49    23168.45    467.51 o 
  -3   5  11     4163.50     3241.73     97.98 o 
  -1   5  11      889.98      845.02     57.94 o 
   1   5  11     3711.99     3682.12    101.52 o 
   3   5  11    16610.82    16699.74    378.62 o 
   5   5  11     2404.97     2481.42    161.98 o 
   7   5  11    30112.10    29019.38    928.68 o 
   9   5  11     5157.15     4759.82    267.85 o 
  11   5  11    12836.66    11974.29    565.75 o 
  13   5  11      387.27      428.30     82.38 o 
  15   5  11     2270.58     2389.33    157.18 o 
  17   5  11     1560.18     1440.20    160.48 o 
  19   5  11     5743.76     6099.46    285.56 o 
  21   5  11        5.35        0.00     90.33 o 
  23   5  11     1832.31     2004.94    219.21 o 
 -26   6  11       55.30      171.67    118.48 o 
 -24   6  11      470.35      416.45    118.45 o 
 -22   6  11      244.00      209.67     87.27 o 
 -20   6  11      135.17      245.95     84.07 o 
 -18   6  11      137.02      117.91     72.45 o 
 -16   6  11     1593.76     1708.66    130.42 o 
 -14   6  11     1262.95     1310.80    114.76 o 
 -12   6  11      118.71      103.42     63.81 o 
 -10   6  11     2035.92     2348.32    151.03 o 
  -8   6  11     6399.65     5932.00    528.42 o 
  -6   6  11       56.34       71.35     47.44 o 
  -4   6  11     6997.14     4965.39    160.84 o 
  -2   6  11      440.50      395.23     48.71 o 
   0   6  11     1841.88     1686.51     79.21 o 
   2   6  11      431.81      597.12     64.82 o 
   4   6  11      438.23      315.16     55.57 o 
   6   6  11       40.74       32.68     42.06 o 
   8   6  11      475.91      438.58     78.69 o 
  10   6  11      221.60      286.24     71.10 o 
  12   6  11       10.97       39.32     58.21 o 
  14   6  11      123.55      130.11     72.83 o 
  16   6  11        1.37       64.02     75.11 o 
  18   6  11      143.38        8.76    108.11 o 
  20   6  11       33.97        6.23     91.71 o 
  22   6  11      197.40      177.08    110.38 o 
 -25   7  11      643.01      750.45    142.49 o 
 -23   7  11     3652.77     4257.09    232.76 o 
 -21   7  11      621.29      671.82    123.31 o 
 -19   7  11     3962.70     4565.60    272.22 o 
 -17   7  11      918.12     1009.21    116.02 o 
 -15   7  11     4189.63     4401.51    179.53 o 
 -13   7  11     4889.54     4614.61    259.96 o 
 -11   7  11     8333.81     7229.06    227.24 o 
  -9   7  11     8943.62     8329.60    233.35 o 
  -7   7  11    18860.35    17558.25    321.05 o 
  -5   7  11     5397.40     5255.53    176.59 o 
  -3   7  11     2815.00     3223.70    154.80 o 
  -1   7  11    13430.95    12715.19    225.71 o 
   1   7  11     4286.43     4253.66    140.18 o 
   3   7  11    37183.58    36314.01    862.64 o 
   5   7  11      100.27      156.43     63.98 o 
   7   7  11     8928.29     9045.13    248.29 o 
   9   7  11     3144.56     2888.43    161.82 o 
  11   7  11     4190.72     4017.83    187.10 o 
  13   7  11      239.33      254.38     82.98 o 
  15   7  11     2780.24     3292.80    192.54 o 
  17   7  11       16.94        0.00     83.80 o 
  19   7  11     3280.21     2548.03    226.11 o 
  21   7  11      661.04      756.82    156.95 o 
 -24   8  11      544.09      539.17    134.02 o 
 -22   8  11       10.54        0.00     90.25 o 
 -20   8  11      184.53      178.56     93.75 o 
 -18   8  11       26.24        0.00     80.62 o 
 -16   8  11     2918.73     2744.26    165.38 o 
 -14   8  11       22.01        0.00     63.98 o 
 -12   8  11       60.67       93.79     68.34 o 
 -10   8  11     1001.44     1133.08    118.93 o 
  -8   8  11     1825.19     1794.71    133.01 o 
  -6   8  11      354.30      252.41     69.05 o 
  -4   8  11      662.52      575.52    102.53 o 
  -2   8  11     3857.73     4114.98    235.85 o 
   0   8  11       20.75       15.12     67.04 o 
   2   8  11     1823.83     1707.50    110.49 o 
   4   8  11      118.92      196.72     67.95 o 
   6   8  11     4713.30     4771.56    266.59 o 
   8   8  11     3760.03     3810.36    181.97 o 
  10   8  11       71.87       40.49     69.79 o 
  12   8  11      869.80      995.09    126.87 o 
  14   8  11       48.07        3.77     74.98 o 
  16   8  11        3.86        0.00     75.87 o 
  18   8  11     1302.95     1665.54    196.27 o 
  20   8  11       83.60      162.89    117.01 o 
 -23   9  11      912.44      961.94    165.98 o 
 -21   9  11      123.39      150.63    104.03 o 
 -19   9  11      483.13      257.34    106.13 o 
 -17   9  11     1054.81     1291.82    158.03 o 
 -15   9  11      535.12      624.28    134.27 o 
 -13   9  11      492.25      351.13     97.97 o 
 -11   9  11     1208.88     1082.50    126.92 o 
  -9   9  11        8.93        0.00     62.04 o 
  -7   9  11      115.18       64.65     77.76 o 
  -5   9  11     4776.13     4568.64    218.26 o 
  -3   9  11     3128.14     3395.50    240.14 o 
  -1   9  11     3474.32     3275.78    189.05 o 
   1   9  11      262.23      262.48     94.02 o 
   3   9  11      138.96      152.56     75.64 o 
   5   9  11      205.53      134.89     71.68 o 
   7   9  11     1332.84     1117.25    168.66 o 
   9   9  11      141.23      173.23     83.24 o 
  11   9  11     1900.07     1809.45    159.47 o 
  13   9  11      120.04      104.90     84.06 o 
  15   9  11      178.44      286.00    101.41 o 
  17   9  11       14.85      131.18    103.13 o 
  19   9  11      162.87      251.53    122.64 o 
 -20  10  11     1166.76     1292.98    170.15 o 
 -18  10  11      398.34      423.96    130.50 o 
 -16  10  11     1801.61     1692.35    192.81 o 
 -14  10  11      166.59      187.64    102.91 o 
 -12  10  11     3661.40     3706.42    325.23 o 
 -10  10  11      279.89      285.28    105.03 o 
  -8  10  11      792.48     1005.72    143.68 o 
  -6  10  11     1240.58     1521.90    160.71 o 
  -4  10  11     1138.05     1089.33    146.33 o 
  -2  10  11       20.72       21.48     77.91 o 
   0  10  11     1699.47     1575.03    159.63 o 
   2  10  11       35.31       75.37    112.21 o 
   4  10  11     3103.21     3422.90    259.85 o 
   6  10  11       46.35       54.76     72.58 o 
   8  10  11      696.43      998.08    128.31 o 
  10  10  11      807.51      564.42    114.24 o 
  12  10  11     1576.27     1549.03    165.07 o 
  14  10  11      857.08      855.67    142.08 o 
  16  10  11      242.52      491.88    124.73 o 
 -19  11  11      518.34      561.71    146.98 o 
 -17  11  11     1487.83     1540.30    197.27 o 
 -15  11  11      260.86      351.05    143.15 o 
 -13  11  11      310.54      226.14    132.96 o 
 -11  11  11       24.36       28.50    106.04 o 
  -9  11  11      255.51      365.68    137.53 o 
  -7  11  11      157.11      261.87    127.82 o 
  -5  11  11       65.22       66.95     89.42 o 
  -3  11  11      550.17      585.03    130.61 o 
  -1  11  11      812.84      495.11    182.36 o 
   1  11  11      111.62      165.08    128.95 o 
   3  11  11     2111.80     2369.72    245.69 o 
   5  11  11       23.39      209.38    125.82 o 
   7  11  11      957.30     1241.73    207.49 o 
   9  11  11        6.73        0.00     90.74 o 
  11  11  11      433.75      565.49    127.40 o 
  13  11  11       68.15      187.34    105.72 o 
  15  11  11      202.83      183.40    110.37 o 
 -16  12  11       26.33        0.00    117.90 o 
 -14  12  11       62.86      110.71    128.55 o 
 -12  12  11       25.70      213.50    144.69 o 
 -10  12  11       42.51      118.81    125.52 o 
  -8  12  11        2.47        0.00    108.02 o 
  -6  12  11      264.47      275.65    132.55 o 
  -4  12  11      806.85      535.94    152.94 o 
  -2  12  11        8.01       13.89    101.17 o 
   0  12  11      838.58      800.96    179.22 o 
   2  12  11       64.19      282.15    145.22 o 
   4  12  11        1.81        0.00    136.13 o 
   6  12  11        1.11       10.48    122.09 o 
   8  12  11        3.61       18.11    128.11 o 
  10  12  11      206.70      282.95    151.18 o 
  12  12  11       48.14      113.03    111.82 o 
 -11  13  11      137.75      145.89    132.76 o 
  -9  13  11      158.69      106.62    132.05 o 
  -7  13  11      110.68       21.42    120.56 o 
  -5  13  11      415.04      641.72    168.57 o 
  -3  13  11      425.54      404.68    150.93 o 
  -1  13  11     1071.65      850.67    234.99 o 
   1  13  11      111.69      150.07    185.60 o 
   3  13  11     1508.99     1648.52    245.31 o 
   5  13  11       86.33        0.00    130.70 o 
   7  13  11     1013.42      887.52    204.88 o 
 -30   0  12     2492.81     2807.88    349.19 o 
 -28   0  12     1005.04     1042.88    239.71 o 
 -26   0  12     3607.47     3365.00    371.19 o 
 -24   0  12       28.19        0.00    124.14 o 
 -22   0  12      784.20      754.74    184.03 o 
 -20   0  12      990.49     1318.76    206.23 o 
 -18   0  12     5779.24     5581.48    197.58 o 
 -16   0  12      452.77      349.24     71.31 o 
 -14   0  12    13318.15    14046.08    800.78 o 
 -12   0  12    10149.60     9129.30    427.62 o 
 -10   0  12    23724.46    23005.90    931.47 o 
  -8   0  12    28616.87    31471.70    923.36 o 
  -6   0  12    50271.03    55946.84   2863.08 o 
  -4   0  12    29018.82    29646.54   1264.50 o 
  -2   0  12    21338.80    21668.67   1265.57 o 
   0   0  12     4972.45     5153.70    302.29 o 
   2   0  12     1911.53     2003.79    125.46 o 
   4   0  12    23292.46    20881.78    318.44 o 
   6   0  12     3178.00     2659.64    119.81 o 
   8   0  12    11816.00    12305.24    433.45 o 
  10   0  12     3716.65     3359.78    646.27 o 
  12   0  12     3478.68     2241.40   1368.77 o 
  14   0  12      326.97      114.43    192.22 o 
  16   0  12    15237.69     8444.97   7274.70 o 
  18   0  12     2305.12      652.12    871.64 o 
  20   0  12     5448.41     1518.26   2256.98 o 
  22   0  12        5.59        6.63    185.60 o 
  24   0  12     2244.24     2571.83    477.25 o 
  26   0  12      634.95      914.72    357.94 o 
 -29   1  12      161.12       84.81    118.31 o 
 -27   1  12      111.08      162.07    112.39 o 
 -25   1  12      703.79      681.28    138.56 o 
 -23   1  12     1081.65     1041.63    150.71 o 
 -21   1  12     1114.41     1002.79    138.43 o 
 -19   1  12      176.40      233.69     61.03 o 
 -17   1  12        4.84        0.00     40.61 o 
 -15   1  12      461.58      504.52     67.72 o 
 -13   1  12      636.93      753.42     62.87 o 
 -11   1  12      878.80     1047.55     73.44 o 
  -9   1  12     4753.09     5086.67    176.38 o 
  -7   1  12     1076.23     1015.26     65.00 o 
  -5   1  12       87.10      129.92     33.56 o 
  -3   1  12     7506.25     8595.50    400.18 o 
  -1   1  12     7338.25     6609.56    205.03 o 
   1   1  12     5384.44     4512.47    162.25 o 
   3   1  12      205.41      213.76     35.10 o 
   5   1  12     1384.50     1300.17     65.34 o 
   7   1  12      740.95      911.28     73.08 o 
   9   1  12       46.95       69.25     38.12 o 
  11   1  12     3766.99     3134.73    155.66 o 
  13   1  12     9046.28     8644.01    259.75 o 
  15   1  12      174.37      353.22     84.10 o 
  17   1  12       54.77       41.78     64.44 o 
  19   1  12      696.46      785.81    148.75 o 
  21   1  12      258.10      340.60    127.05 o 
  23   1  12      171.91      231.38    124.97 o 
  25   1  12        0.52        0.00    122.44 o 
 -30   2  12       84.91        0.00    103.49 o 
 -28   2  12       49.86       91.24    112.16 o 
 -26   2  12      909.65     1025.50    162.73 o 
 -24   2  12     1220.34     1088.03    156.54 o 
 -22   2  12     2009.02     2287.74    147.85 o 
 -20   2  12      819.94      972.86    102.15 o 
 -18   2  12     2692.70     2313.21    128.93 o 
 -16   2  12     1163.31     1381.15    103.12 o 
 -14   2  12     2022.51     1989.56    109.46 o 
 -12   2  12    17983.82    18161.78    554.81 o 
 -10   2  12    30298.56    29820.77   1280.56 o 
  -8   2  12     9714.63    10074.69    465.37 o 
  -6   2  12      190.92      276.15     37.04 o 
  -4   2  12     3293.34     2787.34    129.94 o 
  -2   2  12    20412.39    21062.52    458.43 o 
   0   2  12     7699.68     6141.02    131.78 o 
   2   2  12    18437.70    18446.20    408.09 o 
   4   2  12    10167.56     9476.78    153.86 o 
   6   2  12    13044.61    13431.02    269.30 o 
   8   2  12     2911.55     3030.15    139.96 o 
  10   2  12      215.02      304.75     59.03 o 
  12   2  12    12579.98    10842.89    415.22 o 
  14   2  12      210.67      165.55     67.40 o 
  16   2  12     2102.68     1673.36    183.11 o 
  18   2  12     2054.44     2447.98    220.08 o 
  20   2  12     2664.00     2969.03    254.10 o 
  22   2  12      467.58      667.35    166.31 o 
  24   2  12     1874.75     2425.36    261.14 o 
 -29   3  12      181.84      256.64    127.94 o 
 -27   3  12      109.18      169.52    108.08 o 
 -25   3  12      500.61      566.28    108.16 o 
 -23   3  12     1912.15     1931.52    147.51 o 
 -21   3  12      164.10       68.69     68.72 o 
 -19   3  12     7059.34     7327.44    216.64 o 
 -17   3  12     5506.37     5513.98    182.18 o 
 -15   3  12    10593.05    10031.59    432.30 o 
 -13   3  12     1226.11     1166.31     92.41 o 
 -11   3  12    15084.83    14734.04    754.88 o 
  -9   3  12    11330.38    11730.46    471.10 o 
  -7   3  12     1556.56     1138.44     89.10 o 
  -5   3  12     3372.99     2515.57    152.66 o 
  -3   3  12     8605.63     8589.76    261.35 o 
  -1   3  12    17387.46    17793.65    403.15 o 
   1   3  12     3125.78     3174.28    100.11 o 
   3   3  12     5959.30     5884.56    153.66 o 
   5   3  12    31178.14    32669.57    824.38 o 
   7   3  12     4437.81     2997.78    120.39 o 
   9   3  12     6891.08     6039.78    171.00 o 
  11   3  12       25.64        3.04     52.60 o 
  13   3  12     7020.22     6987.62    297.11 o 
  15   3  12     2990.44     3214.86    222.95 o 
  17   3  12      910.18     1177.23    169.54 o 
  19   3  12     2612.67     2487.97    233.26 o 
  21   3  12      595.31      783.79    171.45 o 
  23   3  12      751.09      686.30    175.48 o 
  25   3  12       25.30       66.75    102.15 o 
 -28   4  12        2.29       92.88    114.27 o 
 -26   4  12       75.04       54.28     87.20 o 
 -24   4  12      161.38      191.86     95.87 o 
 -22   4  12      154.31      139.51     85.39 o 
 -20   4  12     1695.22     1928.03    152.26 o 
 -18   4  12     2631.31     2475.03    157.59 o 
 -16   4  12     2009.43     2063.85    130.29 o 
 -14   4  12      356.09      373.58     70.29 o 
 -12   4  12     1932.67     2101.38    126.50 o 
 -10   4  12      124.86       94.75     52.34 o 
  -8   4  12     1601.69     1952.98    113.53 o 
  -6   4  12      145.49      176.12     46.59 o 
  -4   4  12     1336.36     1219.87     58.37 o 
  -2   4  12    17802.45    16343.37    276.93 o 
   0   4  12     6017.68     6335.28    266.31 o 
   2   4  12      622.63      796.69     61.31 o 
   4   4  12      199.10      219.15     42.37 o 
   6   4  12     1424.28     1545.23     96.60 o 
   8   4  12     1021.11     1193.91    113.29 o 
  10   4  12      732.53      646.16     95.64 o 
  12   4  12      298.40      372.31     83.46 o 
  14   4  12     2221.60     2092.06    197.63 o 
  16   4  12      183.96      154.00     96.60 o 
  18   4  12      579.88      834.69    196.69 o 
  20   4  12        5.94        2.62     78.66 o 
  22   4  12      115.53      146.87    110.54 o 
  24   4  12      291.04      205.01    116.37 o 
 -27   5  12      205.43      177.66     94.71 o 
 -25   5  12       25.05        0.00     76.44 o 
 -23   5  12      508.15      468.39    102.99 o 
 -21   5  12      282.45      413.45     96.12 o 
 -19   5  12      549.68      709.11    103.80 o 
 -17   5  12      421.25      450.08     87.54 o 
 -15   5  12      527.08      805.21    140.84 o 
 -13   5  12       25.72       36.93     56.79 o 
 -11   5  12     4432.87     4071.03    165.57 o 
  -9   5  12     2923.91     2991.90    139.19 o 
  -7   5  12      245.27      212.68     53.63 o 
  -5   5  12     1559.76     1541.73    104.68 o 
  -3   5  12     8231.74     7861.57    180.52 o 
  -1   5  12     3276.18     2907.63     94.02 o 
   1   5  12      996.24     1092.19     68.94 o 
   3   5  12      455.75      307.85     52.24 o 
   5   5  12     1690.69     1273.21    239.89 o 
   7   5  12      804.05      993.09     97.28 o 
   9   5  12      305.59      439.18     77.59 o 
  11   5  12     1629.04     1633.14    126.88 o 
  13   5  12     1828.24     2178.33    161.49 o 
  15   5  12      550.23      739.45    125.71 o 
  17   5  12      399.19      390.46    109.07 o 
  19   5  12      589.49      674.97    134.37 o 
  21   5  12      331.53      293.17    121.50 o 
  23   5  12       43.29       66.54    109.21 o 
 -26   6  12      779.47      833.64    145.71 o 
 -24   6  12      534.67      455.85    108.20 o 
 -22   6  12      292.00      256.48     90.88 o 
 -20   6  12     2083.46     2322.54    160.19 o 
 -18   6  12      760.35      773.19    106.58 o 
 -16   6  12       21.60        1.14     56.38 o 
 -14   6  12     1611.43     1378.01    127.52 o 
 -12   6  12      347.45      363.86     91.15 o 
 -10   6  12     1600.11     2007.98    130.72 o 
  -8   6  12     9430.73     7867.74    351.99 o 
  -6   6  12     2346.19     2197.56    125.50 o 
  -4   6  12     5066.83     5916.61    202.18 o 
  -2   6  12      952.51     1705.79     81.67 o 
   0   6  12     4336.11     3666.44    123.38 o 
   2   6  12       16.18      154.65     47.06 o 
   4   6  12     8082.51     8187.03    216.62 o 
   6   6  12      177.40      141.12     69.79 o 
   8   6  12      984.60      708.04     94.86 o 
  10   6  12     1138.38     1115.65    111.48 o 
  12   6  12     1908.32     1777.20    143.76 o 
  14   6  12     3462.02     3103.38    181.87 o 
  16   6  12      684.88      916.98    140.93 o 
  18   6  12       88.13       14.37     90.71 o 
  20   6  12     1522.69     1261.33    182.65 o 
  22   6  12      135.41      100.32    107.53 o 
 -25   7  12      164.22      249.12    114.85 o 
 -23   7  12      498.39      465.44    122.20 o 
 -21   7  12     1425.86     1500.66    147.87 o 
 -19   7  12      354.18      382.88     94.00 o 
 -17   7  12      177.53      124.95     76.30 o 
 -15   7  12      648.86      635.36    106.65 o 
 -13   7  12       66.19       94.02     67.80 o 
 -11   7  12       53.39       37.03     62.77 o 
  -9   7  12     1042.98     1116.37    111.11 o 
  -7   7  12       77.44       89.79     61.77 o 
  -5   7  12      977.43      865.98     94.63 o 
  -3   7  12        7.00        0.00     43.20 o 
  -1   7  12     3020.13     3880.51    220.05 o 
   1   7  12     2330.88     2943.30    123.38 o 
   3   7  12     2664.27     2265.50    133.83 o 
   5   7  12     6471.57     6320.05    208.31 o 
   7   7  12     1717.67     1293.79    203.37 o 
   9   7  12     2574.83     2323.91    154.51 o 
  11   7  12       51.92      121.58     74.54 o 
  13   7  12      526.45      727.54    113.84 o 
  15   7  12      478.61      410.05     99.14 o 
  17   7  12      761.59      665.35    140.89 o 
  19   7  12      612.24      569.17    138.66 o 
  21   7  12      174.63      121.84    110.21 o 
 -24   8  12      362.01      306.84    120.43 o 
 -22   8  12      330.44      355.18    113.01 o 
 -20   8  12      333.82      293.92    105.85 o 
 -18   8  12     1050.45      984.57    126.45 o 
 -16   8  12        8.50        2.27     77.27 o 
 -14   8  12       10.45       20.30     70.45 o 
 -12   8  12      703.93      853.43    118.89 o 
 -10   8  12       12.75        0.00     63.22 o 
  -8   8  12      487.54      468.57     87.82 o 
  -6   8  12     1995.23     1764.69    152.89 o 
  -4   8  12     2779.87     3115.75    182.36 o 
  -2   8  12     2229.88     2069.20    157.00 o 
   0   8  12      630.49      632.19    107.54 o 
   2   8  12     2355.98     2043.33    134.93 o 
   4   8  12      265.99      204.23     71.48 o 
   6   8  12     2730.49     2487.96    281.48 o 
   8   8  12     1042.74      994.34    117.51 o 
  10   8  12      148.12       69.90     71.86 o 
  12   8  12      919.74      988.06    128.23 o 
  14   8  12       38.51       45.76     78.94 o 
  16   8  12       17.14        0.00     86.29 o 
  18   8  12        4.11        6.30    100.18 o 
  20   8  12       25.11        0.00     96.18 o 
 -23   9  12      333.93      267.28    119.67 o 
 -21   9  12      170.85      222.67    110.68 o 
 -19   9  12     1719.84     1669.87    175.70 o 
 -17   9  12     1013.45      964.50    160.92 o 
 -15   9  12     5300.94     5147.32    264.72 o 
 -13   9  12     2077.68     2306.15    170.01 o 
 -11   9  12     1092.20     1255.63    135.91 o 
  -9   9  12      406.61      509.42    111.39 o 
  -7   9  12      224.23      382.82    100.46 o 
  -5   9  12       25.56       57.88     80.66 o 
  -3   9  12     5939.48     4764.04    313.81 o 
  -1   9  12      135.59       58.30     96.63 o 
   1   9  12     9269.57     9250.97    298.36 o 
   3   9  12     3361.12     3049.65    243.39 o 
   5   9  12     1612.54     1543.84    135.60 o 
   7   9  12     7907.04     8073.43    359.44 o 
   9   9  12     3841.92     3878.77    196.13 o 
  11   9  12      729.64      877.17    129.93 o 
  13   9  12     2747.69     3093.44    205.38 o 
  15   9  12      575.52      692.95    131.80 o 
  17   9  12     1638.27     1451.65    191.93 o 
 -20  10  12       12.26       12.38    103.94 o 
 -18  10  12      455.63      369.72    130.65 o 
 -16  10  12       79.90      114.13    105.34 o 
 -14  10  12     1541.21     1484.70    180.30 o 
 -12  10  12       45.29       19.37    101.89 o 
 -10  10  12      335.76      295.53    114.03 o 
  -8  10  12      852.16      914.73    141.99 o 
  -6  10  12      316.64      332.23    106.86 o 
  -4  10  12      535.29      475.51    118.10 o 
  -2  10  12      103.96      135.22     65.56 o 
   0  10  12      371.47      426.21    110.33 o 
   2  10  12        7.96        8.00    106.76 o 
   4  10  12       52.10       61.41    110.85 o 
   6  10  12      318.66      412.36    136.90 o 
   8  10  12     2622.10     2304.41    424.45 o 
  10  10  12      101.39      160.92     94.73 o 
  12  10  12      244.23      304.10    105.51 o 
  14  10  12      429.39      581.95    129.35 o 
  16  10  12      872.38     1239.65    166.81 o 
 -17  11  12      789.69      933.05    195.81 o 
 -15  11  12     1870.31     1901.59    246.75 o 
 -13  11  12       61.01       66.78    122.83 o 
 -11  11  12     1460.36     1358.59    208.45 o 
  -9  11  12        4.28       32.84    110.68 o 
  -7  11  12     1644.34     2032.79    195.74 o 
  -5  11  12      194.35      163.24    103.95 o 
  -3  11  12     2612.65     2616.40    208.53 o 
  -1  11  12        0.10        0.00     70.78 o 
   1  11  12     2844.04     3067.83    297.11 o 
   3  11  12      298.63      406.01    150.75 o 
   5  11  12     5809.45     6078.34    342.88 o 
   7  11  12      781.36      929.40    186.06 o 
   9  11  12     2563.28     2803.79    271.50 o 
  11  11  12      853.04      874.87    142.74 o 
  13  11  12      553.87      618.75    131.07 o 
 -14  12  12     2680.57     2591.51    287.52 o 
 -12  12  12      210.79      219.95    145.02 o 
 -10  12  12     1540.73     1587.12    235.49 o 
  -8  12  12     1059.49     1221.91    210.93 o 
  -6  12  12     1184.02     1419.18    216.93 o 
  -4  12  12      968.08     1106.84    190.31 o 
  -2  12  12      387.93      469.71    135.51 o 
   0  12  12     2753.18     2407.99    254.10 o 
   2  12  12      810.45     1065.70    207.94 o 
   4  12  12     2276.98     2205.20    259.02 o 
   6  12  12      319.81      211.89    150.38 o 
   8  12  12     2748.05     3143.26    342.48 o 
  10  12  12      104.58      259.00    155.41 o 
  -9  13  12        7.43        0.43    128.18 o 
  -7  13  12      333.60      386.13    161.86 o 
  -5  13  12      110.06      193.66    141.20 o 
  -3  13  12      350.85      388.26    201.91 o 
  -1  13  12      953.55      950.88    257.66 o 
   1  13  12      194.93      265.19    161.88 o 
   3  13  12       64.74      146.67    157.60 o 
   5  13  12      230.15      223.28    164.97 o 
 -29   1  13      914.54      964.16    177.81 o 
 -27   1  13       21.00        8.63    100.24 o 
 -25   1  13      523.81      454.76    130.88 o 
 -23   1  13      225.90      315.22    112.32 o 
 -21   1  13     1639.95     1685.24    172.29 o 
 -19   1  13      275.29      304.37     68.01 o 
 -17   1  13     4982.79     4964.78    239.12 o 
 -15   1  13     1945.38     1598.90    101.48 o 
 -13   1  13     2700.17     2417.94    125.04 o 
 -11   1  13      180.76      113.33     39.73 o 
  -9   1  13     4311.73     5116.60    128.89 o 
  -7   1  13     3632.64     3949.14    125.70 o 
  -5   1  13     5548.69     5979.36    190.21 o 
  -3   1  13     7484.21     7708.74    199.09 o 
  -1   1  13    28292.32    30085.58    674.88 o 
   1   1  13      647.47      564.18     53.56 o 
   3   1  13    11221.23     9878.68   1413.78 o 
   5   1  13      218.00      171.54     35.98 o 
   7   1  13     1637.00     1423.91     89.38 o 
   9   1  13     4797.66     5059.39    188.76 o 
  11   1  13     2006.66     1783.09    135.02 o 
  13   1  13       68.03       77.16     57.98 o 
  15   1  13       99.13       69.59     67.64 o 
  17   1  13     1827.69     1858.11    162.46 o 
  19   1  13      445.93      304.82    121.55 o 
  21   1  13      326.21      330.42    133.14 o 
  23   1  13       92.49       89.45    115.51 o 
  25   1  13      275.33      289.44    179.93 o 
 -28   2  13      638.74      688.93    154.92 o 
 -26   2  13      266.73      218.69    116.73 o 
 -24   2  13     2131.59     2472.40    210.85 o 
 -22   2  13     3687.46     3465.48    223.40 o 
 -20   2  13     1656.04     1754.13    128.29 o 
 -18   2  13     4338.62     4313.74    162.80 o 
 -16   2  13     2032.03     2042.61    119.75 o 
 -14   2  13       26.19        0.00     47.70 o 
 -12   2  13    18326.38    17247.65    702.00 o 
 -10   2  13     2482.66     2434.36    146.00 o 
  -8   2  13     4392.76     4218.99    107.59 o 
  -6   2  13    21506.74    22116.65    608.67 o 
  -4   2  13    11396.28    11223.85    363.13 o 
  -2   2  13    30180.40    29157.04    591.11 o 
   0   2  13      174.63      327.04     48.88 o 
   2   2  13    29802.83    30306.44    543.95 o 
   4   2  13      632.76      589.39     53.98 o 
   6   2  13     2215.72     1988.64    103.26 o 
   8   2  13      553.18      553.65     68.09 o 
  10   2  13     8949.99     7852.31    307.11 o 
  12   2  13       34.20        0.00     50.25 o 
  14   2  13      850.85     1095.68    150.30 o 
  16   2  13      497.18      564.62    127.30 o 
  18   2  13     4151.44     4052.06    261.43 o 
  20   2  13     2086.81     1904.87    221.00 o 
  22   2  13     1610.90     1428.96    214.45 o 
  24   2  13      239.98      269.01    138.02 o 
 -29   3  13        0.55        0.00    109.45 o 
 -27   3  13      473.00      342.43    133.94 o 
 -25   3  13      124.99      138.34     99.42 o 
 -23   3  13      514.13      583.44    103.03 o 
 -21   3  13        3.87        0.00     63.41 o 
 -19   3  13     1405.79     1490.98    123.99 o 
 -17   3  13     3514.76     3523.40    154.76 o 
 -15   3  13     3332.41     2595.06    133.89 o 
 -13   3  13     2561.55     2747.78    141.46 o 
 -11   3  13     2601.13     3415.60    145.11 o 
  -9   3  13      190.02       84.36     46.12 o 
  -7   3  13       32.34       18.19     36.09 o 
  -5   3  13     4198.55     3979.15    160.88 o 
  -3   3  13       32.51        4.76     31.29 o 
  -1   3  13      354.38      502.82     55.36 o 
   1   3  13     1304.17     1178.78     73.66 o 
   3   3  13     2789.31     2574.36     95.87 o 
   5   3  13      468.64      398.67     63.27 o 
   7   3  13     1338.11     1702.66    102.19 o 
   9   3  13      705.56      877.55     84.43 o 
  11   3  13     1274.31     1318.34    155.02 o 
  13   3  13       36.97       63.20     75.20 o 
  15   3  13     1781.28     1727.79    189.68 o 
  17   3  13      414.96      480.12    129.69 o 
  19   3  13       67.46      178.10    118.94 o 
  21   3  13      201.70      466.66    144.49 o 
  23   3  13      123.61      438.04    150.03 o 
 -28   4  13      480.94      570.07    151.62 o 
 -26   4  13       71.34      131.59    105.99 o 
 -24   4  13     2401.63     2570.08    187.25 o 
 -22   4  13     3055.59     2937.99    172.62 o 
 -20   4  13      344.11      363.55     87.08 o 
 -18   4  13      285.28      398.49     84.06 o 
 -16   4  13     1631.04     1525.48    120.22 o 
 -14   4  13     9192.71     9697.78    312.90 o 
 -12   4  13     6584.25     6692.52    207.10 o 
 -10   4  13     1682.24     1445.99    109.27 o 
  -8   4  13     4722.73     4663.94    215.84 o 
  -6   4  13     2370.72     1582.97    410.67 o 
  -4   4  13     8016.01     7985.18    196.89 o 
  -2   4  13    30968.40    28487.59    533.56 o 
   0   4  13      128.82      106.42     40.41 o 
   2   4  13     5031.73     5681.06    137.61 o 
   4   4  13     3351.61     2963.49    120.78 o 
   6   4  13    19683.52    17928.18    495.09 o 
   8   4  13     1188.55     1341.32    120.30 o 
  10   4  13     7726.79     7207.38    276.50 o 
  12   4  13      636.36      478.05    110.45 o 
  14   4  13     5419.29     4502.42    262.43 o 
  16   4  13     1407.20     1414.16    188.03 o 
  18   4  13      874.39      936.17    171.28 o 
  20   4  13      555.38      490.14    125.26 o 
  22   4  13     1953.56     1903.42    208.55 o 
  24   4  13       20.45        0.00    101.64 o 
 -27   5  13      759.75     1015.86    139.34 o 
 -25   5  13      461.75      641.99    118.03 o 
 -23   5  13     1745.38     1636.74    165.97 o 
 -21   5  13     5490.77     6511.32    251.71 o 
 -19   5  13      975.32     1368.34    127.93 o 
 -17   5  13     5981.35     5880.90    286.06 o 
 -15   5  13      103.41       38.41     62.96 o 
 -13   5  13    13931.96    13782.26    474.11 o 
 -11   5  13     2022.00     1582.73    124.11 o 
  -9   5  13    28783.52    27392.30    980.64 o 
  -7   5  13      282.94      432.88     70.57 o 
  -5   5  13    16561.81    17323.58    297.22 o 
  -3   5  13     2162.53     2136.47    132.07 o 
  -1   5  13      926.50      748.35     58.61 o 
   1   5  13     4052.39     4542.18    118.85 o 
   3   5  13    14117.98    12714.60    411.09 o 
   5   5  13     8304.75     6892.70    301.02 o 
   7   5  13    11379.93     9962.46    365.22 o 
   9   5  13     4560.21     4971.99    186.45 o 
  11   5  13      608.31      761.86    100.01 o 
  13   5  13    11025.22    10039.26    322.92 o 
  15   5  13      787.75     1116.49    149.62 o 
  17   5  13     4455.05     3886.41    235.92 o 
  19   5  13      407.85      477.61    126.68 o 
  21   5  13     2184.08     2132.29    223.25 o 
  23   5  13        2.10       87.87    105.21 o 
 -26   6  13       11.94        0.00     96.33 o 
 -24   6  13      269.47      205.62     96.50 o 
 -22   6  13      630.32      862.13    124.20 o 
 -20   6  13      691.92      902.52    120.41 o 
 -18   6  13       35.51      101.48     79.09 o 
 -16   6  13       65.86       55.71     83.10 o 
 -14   6  13      102.08       71.31     70.58 o 
 -12   6  13      452.26      628.75     99.06 o 
 -10   6  13     3009.65     1989.78    136.84 o 
  -8   6  13     5450.87     4632.74    198.31 o 
  -6   6  13      147.51      496.42     80.17 o 
  -4   6  13      316.75      284.65     87.61 o 
  -2   6  13     1226.68     1284.02    100.34 o 
   0   6  13      386.22      437.28     61.54 o 
   2   6  13     2155.61     2051.61    104.19 o 
   4   6  13     5654.25     5322.94    238.59 o 
   6   6  13     3271.27     3118.78    208.09 o 
   8   6  13      122.69      133.52     58.67 o 
  10   6  13      263.19      288.27     78.67 o 
  12   6  13      105.71      134.13     70.66 o 
  14   6  13      250.39      364.52    104.78 o 
  16   6  13       29.39      134.28     90.90 o 
  18   6  13       98.94        0.00     89.11 o 
  20   6  13       10.21       43.19    103.30 o 
  22   6  13       38.95       43.09    107.28 o 
 -25   7  13      682.83      971.10    160.38 o 
 -23   7  13     1058.26     1234.56    162.20 o 
 -21   7  13     2493.50     2632.59    177.19 o 
 -19   7  13       15.39        0.00     70.80 o 
 -17   7  13     4384.87     4475.33    211.82 o 
 -15   7  13      763.83      722.09    126.89 o 
 -13   7  13    11487.64    11682.09    553.75 o 
 -11   7  13      320.84      216.35     73.88 o 
  -9   7  13    13855.53    12639.90    399.75 o 
  -7   7  13      255.45      147.03     64.29 o 
  -5   7  13    17385.54    16991.97    373.51 o 
  -3   7  13     5632.42     5090.54    212.81 o 
  -1   7  13    20898.72    20062.35    395.77 o 
   1   7  13     4755.04     4632.13    151.86 o 
   3   7  13     3855.18     4144.12    168.28 o 
   5   7  13     7578.61     6083.23    207.06 o 
   7   7  13     6981.64     6752.39    331.68 o 
   9   7  13     1023.14     1270.86    127.52 o 
  11   7  13     4245.33     4647.26    203.10 o 
  13   7  13     2511.28     2436.89    173.75 o 
  15   7  13      635.89      666.05    132.15 o 
  17   7  13     2051.98     2287.11    215.79 o 
  19   7  13      233.96      166.33    119.35 o 
  21   7  13     1372.68     1637.11    206.77 o 
 -24   8  13      313.36      367.46    128.66 o 
 -22   8  13      921.40      816.72    143.18 o 
 -20   8  13      316.87      358.29    110.61 o 
 -18   8  13      384.62      462.69    109.06 o 
 -16   8  13     3489.01     2889.73    188.43 o 
 -14   8  13      227.64      105.53     83.85 o 
 -12   8  13      984.26      677.41     95.97 o 
 -10   8  13     1506.34     1334.14    131.50 o 
  -8   8  13     1918.93     1671.51    135.20 o 
  -6   8  13      296.85      344.76     92.47 o 
  -4   8  13      156.02       96.48     71.20 o 
  -2   8  13     3519.19     3650.48    194.22 o 
   0   8  13     5688.53     5053.69    239.18 o 
   2   8  13       71.27       18.20     85.79 o 
   4   8  13       48.18        0.00     62.54 o 
   6   8  13     5785.09     5452.05    208.11 o 
   8   8  13      392.45      287.47     81.07 o 
  10   8  13     1363.74     1609.61    146.30 o 
  12   8  13       21.88      188.16     85.72 o 
  14   8  13      927.04      960.03    137.81 o 
  16   8  13       71.03       95.95     99.01 o 
  18   8  13      795.50      747.86    160.79 o 
 -21   9  13      403.55      615.44    138.10 o 
 -19   9  13      910.19     1100.19    171.35 o 
 -17   9  13      417.64      601.44    139.51 o 
 -15   9  13       11.61       91.26     85.64 o 
 -13   9  13       75.34      157.06     84.34 o 
 -11   9  13       50.57        0.00     67.81 o 
  -9   9  13       82.30       33.29     78.69 o 
  -7   9  13     2419.96     2631.22    194.01 o 
  -5   9  13     4953.55     5215.30    316.68 o 
  -3   9  13        2.53        1.99     61.86 o 
  -1   9  13      265.38      342.99    102.29 o 
   1   9  13        8.62       10.19    101.87 o 
   3   9  13     2929.27     2894.19    245.83 o 
   5   9  13     1079.03      830.93    167.21 o 
   7   9  13       46.02      138.89     70.69 o 
   9   9  13      982.99      859.52    126.72 o 
  11   9  13     1328.93     1114.82    144.25 o 
  13   9  13      465.45      581.92    120.53 o 
  15   9  13       49.39      103.18     99.29 o 
  17   9  13       40.00       84.76    109.71 o 
 -20  10  13      472.99      349.50    134.45 o 
 -18  10  13      489.80      517.05    142.44 o 
 -16  10  13     1524.27     1499.40    184.10 o 
 -14  10  13     2342.17     2159.25    241.99 o 
 -12  10  13     1445.52     1539.37    184.15 o 
 -10  10  13     3486.98     3825.68    236.95 o 
  -8  10  13      441.16      339.31    115.49 o 
  -6  10  13     1939.13     2179.82    192.36 o 
  -4  10  13      505.24      491.55    118.42 o 
  -2  10  13     1354.56     1461.09    156.71 o 
   0  10  13      716.14      776.45    164.97 o 
   2  10  13     1468.21     1570.87    210.41 o 
   4  10  13       51.78        0.00    100.44 o 
   6  10  13      843.24      834.82    174.65 o 
   8  10  13       89.96      311.81    140.07 o 
  10  10  13     5381.22     5390.57    244.50 o 
  12  10  13      456.69      436.19    113.57 o 
  14  10  13      294.80      348.09    113.70 o 
 -17  11  13     1078.54      896.95    188.74 o 
 -15  11  13       97.29       17.23    115.02 o 
 -13  11  13      111.54      153.19    128.66 o 
 -11  11  13       46.36       18.10    118.82 o 
  -9  11  13      850.58      869.50    183.15 o 
  -7  11  13      195.60      262.13    112.54 o 
  -5  11  13      146.72      119.00    104.36 o 
  -3  11  13      111.61      161.10    100.19 o 
  -1  11  13      323.55      175.33    132.96 o 
   1  11  13      405.37      429.66    155.88 o 
   3  11  13      238.54      201.49    133.63 o 
   5  11  13      280.65      474.36    160.12 o 
   7  11  13       30.99        0.00    129.16 o 
   9  11  13       37.36       31.98    128.69 o 
  11  11  13       25.55        0.00    122.60 o 
  13  11  13       53.02        0.00     97.45 o 
 -14  12  13        7.85        0.00    107.32 o 
 -12  12  13       17.72        0.00    123.65 o 
 -10  12  13      349.01      321.38    144.52 o 
  -8  12  13        9.47        7.44    123.70 o 
  -6  12  13      778.60      682.21    174.10 o 
  -4  12  13       44.00        0.00    101.96 o 
  -2  12  13        6.04       31.80    131.80 o 
   0  12  13       66.26        0.00    131.28 o 
   2  12  13      187.10      228.24    149.58 o 
   4  12  13      224.44      173.60    152.98 o 
   6  12  13       53.97       85.03    145.57 o 
   8  12  13      198.72      345.62    167.60 o 
  -7  13  13        2.50       69.40    128.66 o 
  -5  13  13      827.86      852.31    192.45 o 
  -3  13  13       42.47       70.06    168.54 o 
  -1  13  13      209.57      186.23    165.32 o 
   1  13  13      772.82      857.65    206.44 o 
   3  13  13       86.05      191.37    154.85 o 
 -28   0  14      449.01      396.56    203.52 o 
 -26   0  14       26.65      120.40    156.96 o 
 -24   0  14     3307.90     3554.35    346.46 o 
 -22   0  14      370.97      305.71    154.46 o 
 -20   0  14      790.96      778.48    184.03 o 
 -18   0  14     3915.33     3639.42    282.84 o 
 -16   0  14     2227.66     1773.10    214.99 o 
 -14   0  14     1455.23     1219.87    123.79 o 
 -12   0  14    23321.44    25579.13   1602.95 o 
 -10   0  14      101.50      157.70     61.41 o 
  -8   0  14    17447.45    19312.70   1172.35 o 
  -6   0  14      185.11      300.07     69.92 o 
  -4   0  14    87496.13    90237.13   4464.13 o 
  -2   0  14    25712.56    22524.30    848.56 o 
   0   0  14     7064.12     6496.82    205.82 o 
   2   0  14      262.95      368.80     66.73 o 
   4   0  14    19388.89    19500.13    336.63 o 
   6   0  14     1626.19     1909.96    117.93 o 
   8   0  14      563.21      516.20    117.18 o 
  10   0  14    10208.92     9575.16   1415.17 o 
  12   0  14     5717.25     5958.96    477.25 o 
  14   0  14      307.70      145.47     67.15 o 
  16   0  14     2408.13      498.51   1173.23 o 
  18   0  14    13081.28     4072.25   5176.80 o 
  20   0  14      272.62      556.79    278.39 o 
  22   0  14     2624.04     3141.87    503.76 o 
  24   0  14      160.99      178.97    238.62 o 
 -29   1  14       42.68        8.68    114.41 o 
 -27   1  14       20.32       89.05    102.64 o 
 -25   1  14        6.29        0.00     83.10 o 
 -23   1  14     1395.64     1352.27    169.50 o 
 -21   1  14     1291.84     1088.73    149.44 o 
 -19   1  14     1310.75     1324.44    154.77 o 
 -17   1  14     1202.53     1231.39    102.03 o 
 -15   1  14     6002.70     6170.25    259.75 o 
 -13   1  14      183.09      286.09     66.45 o 
 -11   1  14     4852.83     4391.67    131.47 o 
  -9   1  14        8.04        0.00     34.06 o 
  -7   1  14      114.58      143.69     41.42 o 
  -5   1  14      384.34      249.47     45.70 o 
  -3   1  14    24304.15    24540.17    810.25 o 
  -1   1  14     5440.89     5676.74    162.54 o 
   1   1  14       64.92      126.67     39.35 o 
   3   1  14     5960.78     4292.00    724.26 o 
   5   1  14      531.43      495.65     52.30 o 
   7   1  14      792.73      855.14     77.10 o 
   9   1  14      429.94      479.03     82.72 o 
  11   1  14      797.12      539.13     92.77 o 
  13   1  14      792.32      626.55     98.41 o 
  15   1  14      391.76      329.88     86.57 o 
  17   1  14       25.89       52.66     90.36 o 
  19   1  14     1372.97     1650.82    206.10 o 
  21   1  14        2.40        0.00    102.27 o 
  23   1  14      263.59      293.95    168.54 o 
 -28   2  14       36.31        0.00    111.15 o 
 -26   2  14      513.88      675.82    145.00 o 
 -24   2  14       34.63       30.22     96.72 o 
 -22   2  14      321.50      268.41    104.73 o 
 -20   2  14      976.20     1101.30    112.25 o 
 -18   2  14     3202.11     3476.35    154.43 o 
 -16   2  14     3182.24     3327.47    147.23 o 
 -14   2  14     2263.79     2099.31    145.35 o 
 -12   2  14     3215.30     2638.34    145.14 o 
 -10   2  14       45.67       62.59     46.80 o 
  -8   2  14     8116.23     7007.33    207.01 o 
  -6   2  14     6355.79     6619.14    235.07 o 
  -4   2  14     2631.43     2163.94     90.18 o 
  -2   2  14      243.23      198.37     42.43 o 
   0   2  14    40792.88    39308.68   1003.42 o 
   2   2  14     1458.03     1209.11     76.35 o 
   4   2  14     5392.58     5579.52    149.95 o 
   6   2  14      119.92       79.82     44.51 o 
   8   2  14    12007.91    11232.16    282.01 o 
  10   2  14     1328.62     1240.38    118.94 o 
  12   2  14        7.17       14.82     56.05 o 
  14   2  14     1736.76     1771.04    185.18 o 
  16   2  14     1960.45     2318.18    272.26 o 
  18   2  14     4391.10     3638.16    264.09 o 
  20   2  14       87.43      359.84    134.28 o 
  22   2  14      681.55      566.40    164.20 o 
  24   2  14      124.04      210.08    128.87 o 
 -29   3  14       50.80       80.58    108.43 o 
 -27   3  14       13.03       29.92    104.20 o 
 -25   3  14        4.53        0.00     89.97 o 
 -23   3  14     3211.98     3235.69    233.85 o 
 -21   3  14      246.21      327.37     86.58 o 
 -19   3  14     6507.32     5991.00    205.22 o 
 -17   3  14     8235.04     7976.67    223.04 o 
 -15   3  14     2019.10     1762.74    134.69 o 
 -13   3  14     3602.36     3706.00    201.58 o 
 -11   3  14     7151.28     6462.40    197.56 o 
  -9   3  14      125.69      138.56     50.72 o 
  -7   3  14     1451.21     1411.50    101.15 o 
  -5   3  14      184.66      202.16     40.70 o 
  -3   3  14      448.28      495.65     55.65 o 
  -1   3  14    26558.74    29844.19    820.08 o 
   1   3  14     5152.07     5588.58    139.94 o 
   3   3  14    20327.27    19648.55    371.74 o 
   5   3  14     1256.84     1158.28     90.65 o 
   7   3  14     4448.78     4065.26    148.10 o 
   9   3  14     1319.33     1421.18    120.93 o 
  11   3  14    11528.26    10911.89    415.23 o 
  13   3  14      158.15       84.14     85.64 o 
  15   3  14     1233.42     1263.61    177.20 o 
  17   3  14       74.97       55.83     95.58 o 
  19   3  14     2424.35     2584.96    249.80 o 
  21   3  14      597.41      643.34    179.58 o 
  23   3  14      476.34      443.22    161.14 o 
 -28   4  14       12.08       82.16    110.51 o 
 -26   4  14      134.38       65.40    104.12 o 
 -24   4  14       17.99       96.91     86.07 o 
 -22   4  14     1076.29     1217.65    131.01 o 
 -20   4  14      298.00      313.43     87.28 o 
 -18   4  14     4869.12     4639.69    218.87 o 
 -16   4  14       46.68       29.77     67.17 o 
 -14   4  14      517.36      519.86     92.03 o 
 -12   4  14      203.16      116.99     63.58 o 
 -10   4  14     2534.52     2700.69    138.61 o 
  -8   4  14       44.44        0.00     44.27 o 
  -6   4  14     1325.34      975.86    274.63 o 
  -4   4  14      403.41      396.41     65.54 o 
  -2   4  14     3258.68     3290.46    133.17 o 
   0   4  14     1941.31     1842.20     92.05 o 
   2   4  14     1481.48     1845.02     90.66 o 
   4   4  14       36.26      113.26     47.60 o 
   6   4  14      217.30      310.39     73.35 o 
   8   4  14      256.91      260.77     73.50 o 
  10   4  14      118.39      137.50     71.09 o 
  12   4  14     2981.04     3016.04    287.50 o 
  14   4  14     1898.30     2097.95    206.58 o 
  16   4  14       86.26       87.04     97.87 o 
  18   4  14      255.80      283.51    130.00 o 
  20   4  14       16.99        0.00    130.23 o 
  22   4  14        8.62       79.27     99.26 o 
 -27   5  14       95.74       18.74    113.87 o 
 -25   5  14      158.32      185.53     95.10 o 
 -23   5  14        5.56        0.00     78.35 o 
 -21   5  14      966.88     1039.87    127.24 o 
 -19   5  14       23.76       36.62     70.49 o 
 -17   5  14      538.82      656.58    111.55 o 
 -15   5  14      547.69      597.41    103.04 o 
 -13   5  14      405.86      455.51     88.31 o 
 -11   5  14     3263.00     3394.98    162.40 o 
  -9   5  14      102.94      100.81     59.85 o 
  -7   5  14     3350.72     2863.58    221.36 o 
  -5   5  14     5547.94     5309.11    245.94 o 
  -3   5  14        9.76        0.00     41.77 o 
  -1   5  14       23.68        0.00     32.09 o 
   1   5  14      504.92      621.53     59.82 o 
   3   5  14     4879.78     4082.74    166.41 o 
   5   5  14     2954.71     2650.54    135.51 o 
   7   5  14      921.97     1013.60    103.53 o 
   9   5  14       56.71        0.00     50.30 o 
  11   5  14     1149.01      900.86    107.02 o 
  13   5  14      513.53      733.97    121.79 o 
  15   5  14      520.31      775.58    133.19 o 
  17   5  14       66.07      122.96     98.68 o 
  19   5  14      676.83      611.14    139.45 o 
  21   5  14       42.63      129.30    113.27 o 
 -26   6  14      195.19      256.15    102.24 o 
 -24   6  14      238.17      286.48    103.89 o 
 -22   6  14       89.12      154.36     88.33 o 
 -20   6  14     1788.85     1788.94    151.17 o 
 -18   6  14       63.41       25.93     75.49 o 
 -16   6  14       46.75       14.01     69.60 o 
 -14   6  14        3.28        0.00     61.05 o 
 -12   6  14     1601.96     1556.19    132.14 o 
 -10   6  14      296.53      419.56     87.55 o 
  -8   6  14     6095.18     6488.67    211.10 o 
  -6   6  14       23.08        0.00     51.37 o 
  -4   6  14     2896.85     2581.06    156.17 o 
  -2   6  14       46.59        9.08     49.47 o 
   0   6  14      840.64     1142.09    117.68 o 
   2   6  14      131.57      210.65     62.38 o 
   4   6  14     1391.77     1551.31    119.01 o 
   6   6  14     1773.38     1620.23    177.27 o 
   8   6  14     1045.75     1012.14    113.31 o 
  10   6  14     1851.68     2183.00    152.06 o 
  12   6  14      269.40      325.86     85.67 o 
  14   6  14     3297.99     2635.56    208.08 o 
  16   6  14      121.48      169.74     99.29 o 
  18   6  14      470.58      315.15    117.17 o 
  20   6  14      376.67      331.19    128.46 o 
 -25   7  14        6.40       28.00    109.04 o 
 -23   7  14      272.27      374.83    118.43 o 
 -21   7  14       38.03       57.93    105.60 o 
 -19   7  14      912.09     1119.00    156.46 o 
 -17   7  14     1716.04     1680.78    174.06 o 
 -15   7  14     1767.88     1849.33    169.98 o 
 -13   7  14      113.92      225.70     79.39 o 
 -11   7  14     1394.34     1389.05    135.43 o 
  -9   7  14      221.17      147.49     72.38 o 
  -7   7  14      296.40      402.84     82.44 o 
  -5   7  14       13.61       59.36     69.01 o 
  -3   7  14      108.21       98.71     73.61 o 
  -1   7  14     2768.63     2898.15    173.94 o 
   1   7  14      803.31      804.94    143.72 o 
   3   7  14     6861.24     5748.62    198.42 o 
   5   7  14     1718.90     1985.65    140.54 o 
   7   7  14      842.22      518.01    195.44 o 
   9   7  14       16.12        0.00     66.69 o 
  11   7  14       20.65      104.82     72.07 o 
  13   7  14      464.11      615.21    112.85 o 
  15   7  14     1684.00     1617.16    185.92 o 
  17   7  14        2.37       77.81    105.83 o 
  19   7  14      750.03      917.94    169.81 o 
 -24   8  14      215.69      224.72    134.57 o 
 -22   8  14       21.20       79.60    107.86 o 
 -20   8  14      510.91      311.68    139.88 o 
 -18   8  14      218.36      123.27    120.55 o 
 -16   8  14       20.86      135.91     82.53 o 
 -14   8  14      135.86       97.73     79.14 o 
 -12   8  14       35.22       10.82     59.51 o 
 -10   8  14      742.28      752.92    111.05 o 
  -8   8  14      623.76      765.50    125.55 o 
  -6   8  14     2084.76     2156.29    175.43 o 
  -4   8  14     4752.67     2924.19   1065.49 o 
  -2   8  14       10.44        0.00     74.09 o 
   0   8  14       19.24       41.20     90.65 o 
   2   8  14      360.69      375.22    127.05 o 
   4   8  14     5171.04     4159.14    262.54 o 
   6   8  14      869.25     1097.21    122.06 o 
   8   8  14      805.93      356.00    176.51 o 
  10   8  14      187.55      165.65     81.91 o 
  12   8  14     1185.81      934.49    133.78 o 
  14   8  14       28.06        0.00     79.21 o 
  16   8  14       17.06       43.33    104.89 o 
  18   8  14       39.17       76.92    107.28 o 
 -21   9  14      823.92      749.30    160.91 o 
 -19   9  14     2988.39     2903.89    239.79 o 
 -17   9  14      153.58      200.17    125.79 o 
 -15   9  14     3794.90     3838.82    237.86 o 
 -13   9  14      376.62      285.23     82.83 o 
 -11   9  14     1358.31     1566.94    174.39 o 
  -9   9  14      446.82      461.79    110.30 o 
  -7   9  14     1631.41     1704.49    170.19 o 
  -5   9  14     1731.58     1992.49    178.37 o 
  -3   9  14     3976.53     3907.04    217.09 o 
  -1   9  14     1992.80     1925.71    209.55 o 
   1   9  14      201.21      381.35    128.73 o 
   3   9  14     5786.48     5923.56    317.45 o 
   5   9  14      103.69       22.86    110.68 o 
   7   9  14     4647.70     4660.28    243.41 o 
   9   9  14      304.01      594.97    111.68 o 
  11   9  14     3503.56     3388.28    207.68 o 
  13   9  14        1.37       97.13     89.35 o 
  15   9  14     2400.38     2440.79    228.40 o 
  17   9  14      123.41      216.86    121.86 o 
 -20  10  14      126.31       61.22    108.02 o 
 -18  10  14       60.85       23.14    104.02 o 
 -16  10  14      118.60      195.34    128.66 o 
 -14  10  14       42.06      246.66    121.26 o 
 -12  10  14     1508.71     1331.45    171.20 o 
 -10  10  14      118.78       92.09     97.37 o 
  -8  10  14     1907.68     1673.53    184.90 o 
  -6  10  14        6.00        0.00     90.95 o 
  -4  10  14      529.35      639.79    122.35 o 
  -2  10  14      858.79      824.59    166.01 o 
   0  10  14     1093.07     1332.68    200.11 o 
   2  10  14        3.46        0.00    106.80 o 
   4  10  14      779.69      796.36    175.96 o 
   6  10  14      265.20      206.32    139.26 o 
   8  10  14      113.86       56.14    127.05 o 
  10  10  14      379.87      556.01    139.33 o 
  12  10  14      292.95      332.02    113.76 o 
  14  10  14      142.83      120.22    104.87 o 
 -17  11  14       67.48       72.20    124.43 o 
 -15  11  14     1139.13     1191.75    210.46 o 
 -13  11  14       11.49       13.95    111.62 o 
 -11  11  14     2179.86     2359.19    354.52 o 
  -9  11  14      666.15      714.62    149.08 o 
  -7  11  14      544.68      558.36    137.99 o 
  -5  11  14        6.98        0.00     95.54 o 
  -3  11  14     1045.59     1193.91    200.50 o 
  -1  11  14     1240.42     1369.87    214.24 o 
   1  11  14     1766.48     2058.04    246.74 o 
   3  11  14     1829.12     2042.63    250.01 o 
   5  11  14      139.92      227.29    149.59 o 
   7  11  14     1942.02     1953.05    252.89 o 
   9  11  14        0.60        0.00    120.10 o 
  11  11  14     1554.89     1887.60    254.88 o 
 -12  12  14     1151.21     1125.99    213.30 o 
 -10  12  14      130.88      169.42    138.17 o 
  -8  12  14     1867.37     1698.56    240.01 o 
  -6  12  14       11.34       31.28    117.72 o 
  -4  12  14     1568.88     1845.27    246.58 o 
  -2  12  14      160.88      111.30    142.23 o 
   0  12  14     1889.16     1568.76    239.80 o 
   2  12  14      186.77      352.55    164.47 o 
   4  12  14     1024.77     1187.23    224.75 o 
   6  12  14      510.56      458.93    177.29 o 
   8  12  14     1492.67     1534.30    241.77 o 
  -5  13  14        9.80        0.00    144.57 o 
  -3  13  14      358.41      375.32    210.76 o 
  -1  13  14      288.57      191.33    151.83 o 
 -29   1  15      140.72      102.07    115.61 o 
 -27   1  15      401.63      323.42    129.47 o 
 -25   1  15      129.61      168.10    106.80 o 
 -23   1  15     2487.42     2745.96    220.11 o 
 -21   1  15       58.84       13.67     83.46 o 
 -19   1  15     4741.42     4257.82    227.13 o 
 -17   1  15     1583.24     1618.42    158.88 o 
 -15   1  15     7897.47     7267.08    270.67 o 
 -13   1  15        8.11       45.36     53.11 o 
 -11   1  15     1513.33     1396.38    105.89 o 
  -9   1  15      524.43      564.76     60.45 o 
  -7   1  15     3189.58     3097.08    135.86 o 
  -5   1  15      189.19      323.16     49.68 o 
  -3   1  15     3453.90     3614.10    117.26 o 
  -1   1  15      213.97      168.37     42.97 o 
   1   1  15    23708.97    24013.18    590.39 o 
   3   1  15       50.28       32.73     29.28 o 
   5   1  15     7444.74     6280.27    541.26 o 
   7   1  15      142.63       91.76     56.79 o 
   9   1  15     3455.78     3518.31    171.92 o 
  11   1  15      242.44      138.84     68.78 o 
  13   1  15       36.01        6.59     52.59 o 
  15   1  15      113.73      153.61     77.33 o 
  17   1  15     2344.11     2603.05    234.53 o 
  19   1  15      237.83      216.25    113.49 o 
  21   1  15      120.02      166.35    127.29 o 
  23   1  15      208.51      320.83    176.78 o 
 -28   2  15       12.75       74.87    111.19 o 
 -26   2  15      265.48      324.16    114.79 o 
 -24   2  15       37.76      100.32    103.05 o 
 -22   2  15     1524.24     1659.08    180.57 o 
 -20   2  15      655.65      593.29    126.51 o 
 -18   2  15     7376.50     7212.79    218.87 o 
 -16   2  15      385.77      582.35     93.39 o 
 -14   2  15     2835.86     2981.64    152.32 o 
 -12   2  15      202.62      206.11     61.30 o 
 -10   2  15    12574.37    12206.38    479.58 o 
  -8   2  15     1341.06     1226.76     98.56 o 
  -6   2  15     2157.27     1837.24     87.96 o 
  -4   2  15     1600.08     1576.70     84.18 o 
  -2   2  15    10244.33     9799.49    316.78 o 
   0   2  15    11431.36    10858.16    213.71 o 
   2   2  15    15231.08    14614.33    278.94 o 
   4   2  15     3587.47     3012.18    127.11 o 
   6   2  15     3176.09     2751.24    126.08 o 
   8   2  15     4029.34     3864.69    174.54 o 
  10   2  15     6241.22     5293.71    208.89 o 
  12   2  15       50.00       70.61     83.70 o 
  14   2  15        8.02       37.84     82.19 o 
  16   2  15     3990.78     3383.98    247.81 o 
  18   2  15       58.83        0.00     99.04 o 
  20   2  15     1231.15     1561.36    215.35 o 
  22   2  15       81.79        0.00    115.97 o 
 -27   3  15       32.15        0.00    113.55 o 
 -25   3  15        6.72       24.98     95.64 o 
 -23   3  15        4.00        2.81    100.49 o 
 -21   3  15        5.55       15.75     79.09 o 
 -19   3  15      657.16      700.12    104.13 o 
 -17   3  15     6085.29     6457.56    273.24 o 
 -15   3  15      107.77       97.72     68.15 o 
 -13   3  15      872.15     1039.02    108.79 o 
 -11   3  15     2104.29     1934.30    162.52 o 
  -9   3  15     4910.55     4121.75    160.23 o 
  -7   3  15     8708.31     8762.93    355.93 o 
  -5   3  15     1188.40     1097.80     92.74 o 
  -3   3  15      245.98      203.44     43.93 o 
  -1   3  15        1.56       46.49     39.93 o 
   1   3  15      386.95      308.16     51.34 o 
   3   3  15      583.36      732.91     79.70 o 
   5   3  15     2269.56     2632.55    124.85 o 
   7   3  15       18.22        0.00     44.06 o 
   9   3  15       81.35       67.04     82.62 o 
  11   3  15      585.59      928.25    146.67 o 
  13   3  15      282.58      216.40    101.46 o 
  15   3  15     2284.69     2281.76    218.60 o 
  17   3  15      299.59      364.79    124.77 o 
  19   3  15       64.25       53.11    115.51 o 
  21   3  15      278.20      245.27    142.23 o 
  23   3  15      217.84      111.64    136.59 o 
 -28   4  15      798.91      869.45    174.22 o 
 -26   4  15      234.51      303.74    129.58 o 
 -24   4  15      177.91      201.58    106.50 o 
 -22   4  15     4248.95     4453.97    199.75 o 
 -20   4  15      136.76      212.50     83.48 o 
 -18   4  15     1654.07     1798.39    154.64 o 
 -16   4  15     3587.26     2853.12    171.27 o 
 -14   4  15    17474.08    16200.80    637.08 o 
 -12   4  15     1343.07     1617.85    128.14 o 
 -10   4  15     4516.58     4156.98    224.14 o 
  -8   4  15      240.02      346.11     69.91 o 
  -6   4  15     6989.21     6583.32    219.11 o 
  -4   4  15      205.94      259.51     60.17 o 
  -2   4  15     3687.97     3691.63    155.63 o 
   0   4  15     3370.37     3310.42    118.08 o 
   2   4  15     9561.09     9622.47    514.17 o 
   4   4  15     2107.62     1949.75    112.60 o 
   6   4  15     7305.34     6911.43    230.54 o 
   8   4  15     7316.03     6752.36    236.05 o 
  10   4  15      651.55      649.44    132.20 o 
  12   4  15     8092.08     7411.62    326.55 o 
  14   4  15       47.67      131.06     98.40 o 
  16   4  15     1179.45     1437.65    195.47 o 
  18   4  15       27.86        1.62    108.95 o 
  20   4  15     1869.58     1622.68    282.84 o 
  22   4  15      106.54      146.03    108.55 o 
 -27   5  15       37.25       89.00    123.56 o 
 -25   5  15     1255.93     1520.60    158.10 o 
 -23   5  15       24.16        0.00     78.45 o 
 -21   5  15     2390.74     2475.86    168.54 o 
 -19   5  15     2228.80     2270.70    185.31 o 
 -17   5  15      273.10      295.00     86.84 o 
 -15   5  15     6784.14     6848.89    353.47 o 
 -13   5  15     8690.91     8536.81    320.21 o 
 -11   5  15     7932.92     7552.16    259.60 o 
  -9   5  15      884.85     1015.50    108.93 o 
  -7   5  15     9852.26     8875.03    646.98 o 
  -5   5  15     1451.27     1729.31    117.86 o 
  -3   5  15    16881.26    17283.25    616.81 o 
  -1   5  15      220.92      304.11     63.39 o 
   1   5  15    10776.76     9281.26    221.81 o 
   3   5  15      930.43      734.47     88.34 o 
   5   5  15     9043.35     8398.17    259.52 o 
   7   5  15      877.46      908.02    134.67 o 
   9   5  15     2367.06     2323.29    194.01 o 
  11   5  15     2232.49     1879.02    250.46 o 
  13   5  15     4404.69     3821.83    220.71 o 
  15   5  15     3148.20     3093.88    222.37 o 
  17   5  15      688.36      925.94    154.36 o 
  19   5  15     1245.70     1360.33    185.92 o 
  21   5  15      341.14      531.96    136.57 o 
 -26   6  15       44.57       88.16     93.69 o 
 -24   6  15        0.49        0.00     83.09 o 
 -22   6  15       36.04       78.69     88.49 o 
 -20   6  15       32.17       57.99     85.86 o 
 -18   6  15       53.64       88.06     86.47 o 
 -16   6  15     1689.62     1841.99    156.07 o 
 -14   6  15      719.05      749.93    111.72 o 
 -12   6  15        6.52        0.00     59.46 o 
 -10   6  15     1277.15     1199.66    120.13 o 
  -8   6  15      871.22      764.37    100.69 o 
  -6   6  15      161.48      402.68     91.77 o 
  -4   6  15     2951.77     2349.76    136.89 o 
  -2   6  15      981.28      925.26    113.13 o 
   0   6  15      832.63      960.68    111.60 o 
   2   6  15     4038.54     3980.28    163.04 o 
   4   6  15      584.23      734.52     98.00 o 
   6   6  15      604.90      601.94     93.09 o 
   8   6  15     1601.02     1498.37    131.09 o 
  10   6  15     2735.53     2842.55    168.57 o 
  12   6  15     1698.70     1575.85    164.70 o 
  14   6  15        8.51        9.46     80.66 o 
  16   6  15      208.08      156.38    105.74 o 
  18   6  15       11.70       12.95     99.56 o 
  20   6  15      151.95      261.41    119.17 o 
 -25   7  15      407.91      367.46    137.47 o 
 -23   7  15      755.27      858.28    148.53 o 
 -21   7  15     1684.42     2110.36    205.71 o 
 -19   7  15     1773.87     1743.86    167.50 o 
 -17   7  15     4100.56     4073.69    212.20 o 
 -15   7  15       53.09       69.23     82.43 o 
 -13   7  15     4298.87     4083.31    219.28 o 
 -11   7  15     2040.88     1569.13    320.33 o 
  -9   7  15     2200.34     2494.76    155.17 o 
  -7   7  15    16822.25    15711.58    329.73 o 
  -5   7  15     2054.93     1013.32    473.82 o 
  -3   7  15    23054.82    22400.43    438.58 o 
  -1   7  15      756.19      848.00    116.48 o 
   1   7  15    12908.59    12618.17    406.20 o 
   3   7  15      352.54      525.05    126.06 o 
   5   7  15     6638.86     6276.04    219.63 o 
   7   7  15     1359.83     1460.14    175.47 o 
   9   7  15     3658.40     3692.66    186.72 o 
  11   7  15      377.87      371.33     96.90 o 
  13   7  15     3052.76     3388.77    231.11 o 
  15   7  15      422.03      567.80    129.47 o 
  17   7  15     2576.40     2831.79    240.04 o 
  19   7  15      227.21      130.75    107.59 o 
 -22   8  15      269.70      193.32    117.71 o 
 -20   8  15      116.25      157.07     99.37 o 
 -18   8  15     1475.14     1492.28    160.88 o 
 -16   8  15       74.40       31.53     83.55 o 
 -14   8  15     3764.09     3763.40    201.76 o 
 -12   8  15       33.75        0.00     62.07 o 
 -10   8  15     1979.99     1925.09    152.18 o 
  -8   8  15        5.65        0.00     73.66 o 
  -6   8  15       23.17        0.00     75.87 o 
  -4   8  15     2781.56     2189.41    171.70 o 
  -2   8  15     3670.49     3871.26    238.23 o 
   0   8  15     1392.79     1484.01    191.04 o 
   2   8  15     2308.57     2726.16    235.43 o 
   4   8  15     1497.17     1125.36    176.31 o 
   6   8  15      131.29      247.79    123.00 o 
   8   8  15       52.90       63.65     55.66 o 
  10   8  15      168.43      161.05     88.56 o 
  12   8  15      551.36      693.92    125.84 o 
  14   8  15        0.26       74.74     97.68 o 
  16   8  15      223.98      229.15    118.85 o 
  18   8  15       37.99       54.29    104.04 o 
 -21   9  15      444.25      408.36    138.76 o 
 -19   9  15       29.58      163.58    113.67 o 
 -17   9  15      700.91      777.31    133.80 o 
 -15   9  15       43.84      172.27     97.55 o 
 -13   9  15      181.33      247.93    110.63 o 
 -11   9  15        1.18       22.50     86.89 o 
  -9   9  15      295.38      423.38    118.00 o 
  -7   9  15      196.11      148.62     94.23 o 
  -5   9  15      647.54      518.45    114.86 o 
  -3   9  15      455.02      444.94    112.41 o 
  -1   9  15      291.69      120.14    110.85 o 
   1   9  15      692.13      982.29    178.40 o 
   3   9  15       34.74        0.00    105.66 o 
   5   9  15     1842.32     1739.35    217.24 o 
   7   9  15      732.65      807.67    178.24 o 
   9   9  15     1968.51     1431.42    511.08 o 
  11   9  15      154.83      193.81     93.95 o 
  13   9  15      932.88     1085.04    156.25 o 
  15   9  15       12.79      118.45    114.03 o 
 -18  10  15     1547.23     1405.22    190.59 o 
 -16  10  15       19.85        0.00    112.74 o 
 -14  10  15     1322.82     1128.02    201.26 o 
 -12  10  15      350.21      387.05    123.32 o 
 -10  10  15     2635.01     2661.08    219.85 o 
  -8  10  15     2062.18     1824.07    191.96 o 
  -6  10  15      970.03      933.24    150.72 o 
  -4  10  15      134.87      126.22     71.75 o 
  -2  10  15      402.54      408.97    142.13 o 
   0  10  15       30.02       71.33    114.68 o 
   2  10  15      215.24      139.61    128.66 o 
   4  10  15     1872.27     2058.24    240.12 o 
   6  10  15      335.28      348.56    149.59 o 
   8  10  15     1519.11     1395.74    220.08 o 
  10  10  15       14.94        0.00    122.34 o 
  12  10  15     1293.69     1068.32    154.25 o 
 -15  11  15      319.63      259.11    148.26 o 
 -13  11  15       14.61        0.00    111.11 o 
 -11  11  15      622.98      511.47    177.70 o 
  -9  11  15      147.87      127.61    115.50 o 
  -7  11  15      373.58      390.49    130.27 o 
  -5  11  15        1.75      103.68     97.67 o 
  -3  11  15      177.94      209.58    133.60 o 
  -1  11  15      908.99      989.32    193.66 o 
   1  11  15      738.35      873.88    193.41 o 
   3  11  15       94.45      151.10    146.54 o 
   5  11  15       58.21       73.51    138.57 o 
   7  11  15      302.20      201.85    159.91 o 
   9  11  15      125.86      156.33    147.08 o 
 -12  12  15       41.21      134.72    148.86 o 
 -10  12  15      298.61      190.50    143.69 o 
  -8  12  15      139.07        0.00    132.05 o 
  -6  12  15      278.57      232.13    129.19 o 
  -4  12  15       34.28       45.43    131.45 o 
  -2  12  15       35.37        0.00    132.04 o 
   0  12  15       66.42       55.43    142.84 o 
   2  12  15       14.27        0.00    127.82 o 
   4  12  15       42.55       72.65    156.81 o 
   6  12  15      113.85      301.01    166.55 o 
 -28   0  16      830.29      941.17    245.25 o 
 -26   0  16      172.36      110.54    154.25 o 
 -24   0  16       21.05      136.34    151.84 o 
 -22   0  16        9.91       76.96    138.21 o 
 -20   0  16       33.52       51.59    109.37 o 
 -18   0  16     1116.18     1140.12    212.91 o 
 -16   0  16     6501.32     6765.42    596.56 o 
 -14   0  16     2117.73     2663.75    407.65 o 
 -12   0  16    19675.43    20011.69   1945.44 o 
 -10   0  16    10899.54    10835.49    594.78 o 
  -8   0  16     3891.09     3416.19    173.89 o 
  -6   0  16    17703.79    18387.29    815.53 o 
  -4   0  16     5484.32     4932.79    326.82 o 
  -2   0  16    19098.29    16926.98    763.51 o 
   0   0  16     3678.07     4267.82    182.99 o 
   2   0  16    18679.81    16947.32    375.33 o 
   4   0  16      840.23     1027.72    103.40 o 
   6   0  16    16264.22    16471.74    798.73 o 
   8   0  16       15.86       16.10     79.54 o 
  10   0  16     9444.63     7802.81    722.50 o 
  12   0  16       38.08      104.73     77.21 o 
  14   0  16      512.90      299.11    139.20 o 
  16   0  16      374.62      167.96    195.54 o 
  18   0  16     7022.32     6330.15    589.93 o 
  20   0  16      481.33      589.93    304.91 o 
  22   0  16     1288.27     1889.10    444.10 o 
 -27   1  16       14.00       35.96    109.68 o 
 -25   1  16       23.31       83.90    107.18 o 
 -23   1  16       15.02        0.00     87.54 o 
 -21   1  16       38.41       86.87     88.88 o 
 -19   1  16       58.78       96.55     85.89 o 
 -17   1  16     1177.81     1218.41    151.39 o 
 -15   1  16      775.92      733.21    117.37 o 
 -13   1  16     2178.81     1961.42    159.80 o 
 -11   1  16      373.83      419.11     75.05 o 
  -9   1  16     3744.35     3764.94    204.15 o 
  -7   1  16      230.33      374.15     56.44 o 
  -5   1  16     1868.21     1827.88     93.84 o 
  -3   1  16     1649.99     1777.16     93.66 o 
  -1   1  16     1852.60     1708.95     92.28 o 
   1   1  16    11853.69    13055.80    265.47 o 
   3   1  16     1997.83     2576.38    111.93 o 
   5   1  16     2108.44     1436.36    213.38 o 
   7   1  16     1274.72     1114.42    115.80 o 
   9   1  16       25.81      108.64     64.93 o 
  11   1  16     2908.10     2928.26    173.06 o 
  13   1  16       86.82       95.49     68.34 o 
  15   1  16      208.89      195.59    104.28 o 
  17   1  16        8.78       19.61    106.61 o 
  19   1  16      261.96        0.00    111.10 o 
  21   1  16      393.44      418.92    184.68 o 
 -28   2  16      390.21      381.86    137.68 o 
 -26   2  16        2.16        0.00     98.87 o 
 -24   2  16     1160.76     1182.21    176.58 o 
 -22   2  16      185.50      201.05    105.47 o 
 -20   2  16     3559.84     3660.84    230.29 o 
 -18   2  16       48.30      142.51     92.21 o 
 -16   2  16     6190.27     5518.87    272.03 o 
 -14   2  16     1389.17     1597.99    126.50 o 
 -12   2  16     4443.32     4286.90    234.48 o 
 -10   2  16     2133.13     2328.95    131.78 o 
  -8   2  16      811.16      567.89     80.95 o 
  -6   2  16      877.83      877.05     88.42 o 
  -4   2  16       85.97       75.00     38.20 o 
  -2   2  16    12879.52    11687.75    207.69 o 
   0   2  16     2016.76     1767.07    185.09 o 
   2   2  16     9749.00     9584.34    202.07 o 
   4   2  16     1936.84     2192.88    119.32 o 
   6   2  16     2757.37     2338.92    140.61 o 
   8   2  16      145.27      191.23     72.05 o 
  10   2  16     2565.99     2837.27    168.35 o 
  12   2  16      470.08      424.69    115.51 o 
  14   2  16     2821.21     3249.91    239.06 o 
  16   2  16      126.94       74.43     98.48 o 
  18   2  16     1294.79      935.11    178.22 o 
  20   2  16        5.69        1.99    109.13 o 
  22   2  16      507.49      757.19    177.76 o 
 -27   3  16      391.74      404.25    138.96 o 
 -25   3  16      127.17      209.25    113.06 o 
 -23   3  16     1223.21     1062.00    166.21 o 
 -21   3  16      695.37      789.68    147.24 o 
 -19   3  16        6.00        0.00     70.38 o 
 -17   3  16    11675.48    11466.33    487.77 o 
 -15   3  16       46.31       68.70     66.79 o 
 -13   3  16     1199.45     1134.70    113.49 o 
 -11   3  16      852.95      909.66    102.77 o 
  -9   3  16     1966.37     1614.03    135.55 o 
  -7   3  16     2340.28     2313.34    128.29 o 
  -5   3  16      875.54      997.22     93.25 o 
  -3   3  16     1439.90     1307.84     92.97 o 
  -1   3  16     6921.95     7252.85    297.82 o 
   1   3  16      471.62      402.22     59.00 o 
   3   3  16     3271.14     2830.22    147.78 o 
   5   3  16    11239.08    11552.52    247.74 o 
   7   3  16     1427.28     1656.01    111.99 o 
   9   3  16     2731.45     2171.00    190.79 o 
  11   3  16     2381.07     2127.10    199.95 o 
  13   3  16     1102.44     1233.63    175.00 o 
  15   3  16       18.95       88.54     97.91 o 
  17   3  16     1393.89     1311.36    195.68 o 
  19   3  16      136.24      249.10    137.26 o 
  21   3  16      244.73      314.37    145.70 o 
 -26   4  16        7.09        0.00    105.07 o 
 -24   4  16       11.17       28.35     99.45 o 
 -22   4  16      649.78      684.77    143.68 o 
 -20   4  16       35.99       28.06     80.39 o 
 -18   4  16        6.62       13.31     76.09 o 
 -16   4  16      226.83      127.17     83.13 o 
 -14   4  16       53.19      100.42     73.88 o 
 -12   4  16     2077.48     2001.56    141.82 o 
 -10   4  16     1237.81     1305.44    119.02 o 
  -8   4  16        4.41       24.88     54.19 o 
  -6   4  16       70.37       43.12     42.75 o 
  -4   4  16     1210.90     1200.45    104.22 o 
  -2   4  16      154.25      124.68     55.38 o 
   0   4  16      924.07      935.35     80.32 o 
   2   4  16     2731.58     2417.49    125.23 o 
   4   4  16     1729.92     2013.45    140.96 o 
   6   4  16     1974.32     2498.65    154.40 o 
   8   4  16      387.46      386.82     87.81 o 
  10   4  16       49.08       82.77     95.06 o 
  12   4  16     2783.78     2632.23    226.92 o 
  14   4  16      220.91      331.51    124.26 o 
  16   4  16      674.60      551.45    148.15 o 
  18   4  16        6.75        0.00    107.82 o 
  20   4  16        7.22        0.00     96.45 o 
 -25   5  16       85.77        0.74    111.95 o 
 -23   5  16       36.90       91.05     84.49 o 
 -21   5  16        7.43       91.07     91.19 o 
 -19   5  16      232.13      190.99     90.54 o 
 -17   5  16       15.94        0.00     70.41 o 
 -15   5  16      632.38      561.83    106.00 o 
 -13   5  16     2860.65     2632.75    165.28 o 
 -11   5  16      236.63      249.65     81.34 o 
  -9   5  16     4883.15     4007.26    176.10 o 
  -7   5  16      150.82      172.04     66.08 o 
  -5   5  16     2492.43     2879.55    146.25 o 
  -3   5  16     1515.62     1542.45    116.21 o 
  -1   5  16       14.49       37.01     64.00 o 
   1   5  16     4560.91     4730.47    167.39 o 
   3   5  16      126.40       83.97     64.28 o 
   5   5  16       43.10       47.73     76.66 o 
   7   5  16       88.76       13.94     78.02 o 
   9   5  16      462.70      496.97    121.68 o 
  11   5  16     1045.18     1315.65    231.97 o 
  13   5  16      269.18      506.27    173.23 o 
  15   5  16      643.07      612.62    132.72 o 
  17   5  16      577.49      437.36    129.32 o 
  19   5  16        0.79       13.57    108.81 o 
 -24   6  16      412.19      411.43    113.53 o 
 -22   6  16      320.71      373.11    119.38 o 
 -20   6  16      290.80      187.01     94.76 o 
 -18   6  16      587.51      580.86    116.64 o 
 -16   6  16       30.86       48.87     80.67 o 
 -14   6  16      673.91      759.48    111.33 o 
 -12   6  16      870.72      812.61    114.10 o 
 -10   6  16     1107.64     1071.59    115.98 o 
  -8   6  16       13.35       61.68     63.57 o 
  -6   6  16     4372.71     4588.88    183.66 o 
  -4   6  16      147.33      115.75     64.85 o 
  -2   6  16     3279.63     3315.88    181.24 o 
   0   6  16     1197.95     1570.95    172.20 o 
   2   6  16     2119.54     1587.67    178.40 o 
   4   6  16     5722.85     4961.16    190.16 o 
   6   6  16      680.41      723.36    102.49 o 
   8   6  16        2.03        0.00     54.28 o 
  10   6  16       79.03      100.89     71.90 o 
  12   6  16     1110.37     1063.16    149.80 o 
  14   6  16      778.38      739.01    144.47 o 
  16   6  16       57.84        0.00     97.21 o 
  18   6  16      131.72       52.60    112.71 o 
 -23   7  16      183.22      186.60    111.56 o 
 -21   7  16      482.44      580.08    131.22 o 
 -19   7  16      222.26      311.85    103.11 o 
 -17   7  16     2669.58     2960.65    235.75 o 
 -15   7  16       71.98        0.00     80.29 o 
 -13   7  16        4.05        8.55     79.89 o 
 -11   7  16      385.86      300.92    127.00 o 
  -9   7  16       31.60       77.37     69.17 o 
  -7   7  16      190.45      199.53     78.65 o 
  -5   7  16       10.59       97.63     73.21 o 
  -3   7  16        0.99        0.00     66.27 o 
  -1   7  16     3099.13     2687.76    223.47 o 
   1   7  16     1881.77     2055.42    207.62 o 
   3   7  16     1388.53     1725.10    197.41 o 
   5   7  16      178.81      237.45    117.52 o 
   7   7  16       14.12       54.35     68.09 o 
   9   7  16       24.24       35.47     70.94 o 
  11   7  16       19.78       25.54     74.91 o 
  13   7  16      418.45      549.13    129.06 o 
  15   7  16      384.29      546.59    140.71 o 
  17   7  16       76.24      147.18    109.05 o 
 -22   8  16      492.37      455.48    135.69 o 
 -20   8  16      344.24      274.10    115.60 o 
 -18   8  16       96.07      191.48     99.17 o 
 -16   8  16       96.62       61.52     89.51 o 
 -14   8  16       12.54        0.00     72.03 o 
 -12   8  16      189.56       99.44     73.31 o 
 -10   8  16      560.56      692.06    131.76 o 
  -8   8  16      155.92      179.06     93.58 o 
  -6   8  16        7.67       41.23     81.81 o 
  -4   8  16      420.95      477.90    112.57 o 
  -2   8  16      142.26       68.86    110.98 o 
   0   8  16     1901.67     2299.89    223.34 o 
   2   8  16     1046.57     1073.76    181.55 o 
   4   8  16       15.94       10.99    107.96 o 
   6   8  16      915.95      914.13    170.57 o 
   8   8  16       45.87       78.77     70.59 o 
  10   8  16      180.91       91.42     85.26 o 
  12   8  16        0.04        0.00     86.63 o 
  14   8  16      140.83      150.66    111.54 o 
  16   8  16       75.42      142.34    116.48 o 
 -21   9  16     1028.47     1098.22    180.16 o 
 -19   9  16      301.09      369.83    124.32 o 
 -17   9  16     1680.90     1634.42    174.66 o 
 -15   9  16       68.35      113.84     86.59 o 
 -13   9  16     1988.19     2150.87    202.93 o 
 -11   9  16      270.88      313.32    113.34 o 
  -9   9  16     3246.24     3243.61    227.23 o 
  -7   9  16      261.38      295.64    107.85 o 
  -5   9  16     1721.15      936.85    509.29 o 
  -3   9  16        3.35        0.00    104.56 o 
  -1   9  16     1751.17     1864.00    219.97 o 
   1   9  16     2723.85     2679.15    243.26 o 
   3   9  16     2784.54     2992.18    262.27 o 
   5   9  16      927.18      736.05    173.46 o 
   7   9  16     2606.84     2776.36    264.47 o 
   9   9  16     1829.24     2125.71    244.17 o 
  11   9  16      578.07      915.30    143.50 o 
  13   9  16     1362.79     1357.00    184.77 o 
  15   9  16      453.60      659.55    156.89 o 
 -18  10  16       34.56       11.31    115.69 o 
 -16  10  16       57.34      138.57    136.81 o 
 -14  10  16      112.85       11.52    108.13 o 
 -12  10  16      718.10      870.85    158.73 o 
 -10  10  16     1322.05     1334.42    176.59 o 
  -8  10  16       49.57       72.96    103.95 o 
  -6  10  16      592.35      423.16    123.80 o 
  -4  10  16      696.41      700.57    170.82 o 
  -2  10  16       89.12      129.39    115.30 o 
   0  10  16      494.26      395.38    147.26 o 
   2  10  16     1016.02      806.20    185.91 o 
   4  10  16      292.87      164.01    129.66 o 
   6  10  16      147.80      136.70    127.95 o 
   8  10  16       25.58        0.00    129.79 o 
  10  10  16       14.60      213.93    154.13 o 
  12  10  16      199.36      241.82    151.40 o 
 -15  11  16      453.74      631.09    171.79 o 
 -13  11  16      679.87      852.50    191.82 o 
 -11  11  16       40.58        6.23    124.06 o 
  -9  11  16     2485.38     2468.50    230.91 o 
  -7  11  16       20.27        0.00    105.27 o 
  -5  11  16     1416.92     1700.11    240.00 o 
  -3  11  16      135.13       99.50    136.24 o 
  -1  11  16     1603.17     1887.69    244.81 o 
   1  11  16      144.28      121.35    144.69 o 
   3  11  16     1075.32     1223.83    223.09 o 
   5  11  16      572.50      601.92    185.74 o 
   7  11  16      409.58      569.23    186.06 o 
   9  11  16       51.49      218.97    157.02 o 
 -10  12  16      906.46      763.82    186.85 o 
  -8  12  16      445.97      429.85    159.91 o 
  -6  12  16      717.38      690.62    196.93 o 
  -4  12  16      775.09      880.57    204.01 o 
  -2  12  16     1678.28     1812.43    254.43 o 
   0  12  16      443.25      499.28    173.60 o 
   2  12  16      813.33      964.65    283.61 o 
   4  12  16      465.47      616.99    201.38 o 
 -27   1  17      579.81      503.98    148.90 o 
 -25   1  17       84.64       88.82    108.99 o 
 -23   1  17      172.20      126.13    104.35 o 
 -21   1  17        7.07        0.00     83.42 o 
 -19   1  17      790.20      701.33    133.67 o 
 -17   1  17     2975.98     2979.79    226.75 o 
 -15   1  17      229.89      255.02     93.99 o 
 -13   1  17     2666.35     2160.58    166.99 o 
 -11   1  17     1576.85     1505.97    118.24 o 
  -9   1  17     4938.01     5087.26    300.60 o 
  -7   1  17       17.60       21.08     39.76 o 
  -5   1  17     1094.30      739.44     71.83 o 
  -3   1  17       46.89       48.90     38.71 o 
  -1   1  17     6366.87     6615.53    204.54 o 
   1   1  17     1772.00     1897.81     98.00 o 
   3   1  17     5063.97     3983.69    257.84 o 
   5   1  17       55.93       13.79     42.98 o 
   7   1  17     3639.32     3778.89    182.57 o 
   9   1  17      478.11      506.60     97.33 o 
  11   1  17     1891.44     1814.40    154.10 o 
  13   1  17       15.67       22.48     68.97 o 
  15   1  17     1726.47     1831.07    204.73 o 
  17   1  17      639.40      598.42    157.71 o 
  19   1  17      393.21      384.44    142.34 o 
  21   1  17        0.81        0.00    151.84 o 
 -28   2  17      396.52      544.79    155.20 o 
 -26   2  17      705.90      746.20    160.50 o 
 -24   2  17      210.59      385.36    128.91 o 
 -22   2  17     1787.92     2222.30    208.55 o 
 -20   2  17       12.46       19.36     85.31 o 
 -18   2  17     3241.13     2978.63    215.36 o 
 -16   2  17      790.36      964.19    138.90 o 
 -14   2  17       93.85      150.03     69.30 o 
 -12   2  17     5372.88     5380.85    243.12 o 
 -10   2  17      291.45      286.18     71.83 o 
  -8   2  17    11257.95    11110.82    557.96 o 
  -6   2  17      328.97      283.52     66.12 o 
  -4   2  17    10039.39    10119.29    228.40 o 
  -2   2  17      106.68      116.31     44.10 o 
   0   2  17     7421.39     6457.91    177.75 o 
   2   2  17      466.82      470.58     71.66 o 
   4   2  17    10147.84     9643.89    414.80 o 
   6   2  17      831.00      924.13    109.21 o 
   8   2  17     3955.62     3919.15    189.13 o 
  10   2  17      101.02       44.06     80.76 o 
  12   2  17     3078.26     2714.87    224.36 o 
  14   2  17     2772.31     3182.69    250.49 o 
  16   2  17     2056.97     2230.90    231.43 o 
  18   2  17       60.65       72.42    113.04 o 
  20   2  17      902.59      942.47    192.30 o 
 -27   3  17        9.39        0.00    105.36 o 
 -25   3  17        0.01       63.26    109.57 o 
 -23   3  17        1.68        2.02    101.29 o 
 -21   3  17        2.53        0.00     88.87 o 
 -19   3  17        0.40       29.08     84.46 o 
 -17   3  17      901.43      887.47    120.52 o 
 -15   3  17      923.14      864.45    111.56 o 
 -13   3  17      759.00     1024.40    115.03 o 
 -11   3  17     1614.27     1856.18    132.59 o 
  -9   3  17        2.98       13.33     52.92 o 
  -7   3  17     1765.99     1677.17    120.57 o 
  -5   3  17     3477.76     3972.16    158.22 o 
  -3   3  17      864.79      818.77    153.40 o 
  -1   3  17     2873.55     2383.64    108.96 o 
   1   3  17       12.88       10.19     44.40 o 
   3   3  17       44.25       79.98     52.34 o 
   5   3  17      534.17      722.68     89.53 o 
   7   3  17       84.30        8.09     73.54 o 
   9   3  17     1635.22     1442.37    170.26 o 
  11   3  17      517.78      706.35    139.38 o 
  13   3  17      287.81      375.01    123.47 o 
  15   3  17      776.90      761.17    157.97 o 
  17   3  17       20.59        0.00    103.19 o 
  19   3  17      420.36      524.83    164.69 o 
  21   3  17       51.13      173.59    136.24 o 
 -26   4  17     1075.46      965.36    175.50 o 
 -24   4  17      448.28      562.51    144.39 o 
 -22   4  17      815.02     1166.12    174.02 o 
 -20   4  17       18.52        0.00     78.10 o 
 -18   4  17      118.82       81.74     81.31 o 
 -16   4  17    10112.78     9976.06    397.07 o 
 -14   4  17     1890.19     1706.69    145.75 o 
 -12   4  17     5675.85     5562.97    228.53 o 
 -10   4  17       58.14       18.35     60.35 o 
  -8   4  17     7381.69     8300.33    390.92 o 
  -6   4  17        5.34       42.24     45.86 o 
  -4   4  17    15464.28    15142.64    580.98 o 
  -2   4  17      312.35      314.94     68.96 o 
   0   4  17     8221.76     8136.27    288.02 o 
   2   4  17     2631.16     3121.01    141.19 o 
   4   4  17     3881.04     3114.14    167.75 o 
   6   4  17     2060.53     2110.00    152.40 o 
   8   4  17    10774.07    10879.53    380.77 o 
  10   4  17     2205.68     1941.26    201.25 o 
  12   4  17     1507.37     1685.63    202.75 o 
  14   4  17      279.65       85.34    105.74 o 
  16   4  17     1933.10     2003.71    234.33 o 
  18   4  17     1352.28     1581.16    223.34 o 
  20   4  17      302.83      225.79    139.01 o 
 -25   5  17       79.30       39.33    117.17 o 
 -23   5  17      987.69      919.46    168.60 o 
 -21   5  17      578.56      498.93    123.32 o 
 -19   5  17     4595.44     5252.74    238.75 o 
 -17   5  17        0.53        0.00     77.33 o 
 -15   5  17     3885.51     3681.97    196.50 o 
 -13   5  17       50.94        6.99     68.84 o 
 -11   5  17     4989.99     4669.90    197.90 o 
  -9   5  17     1726.64     1621.10    133.46 o 
  -7   5  17     8988.04     7841.80    360.55 o 
  -5   5  17     4133.66     3773.76    180.08 o 
  -3   5  17     3710.05     3762.52    162.69 o 
  -1   5  17     5669.21     5718.58    269.94 o 
   1   5  17     6501.66     5891.68    273.17 o 
   3   5  17    10786.52    10811.61    529.48 o 
   5   5  17     1802.84     2044.20    155.10 o 
   7   5  17      106.16      110.45     70.83 o 
   9   5  17     2507.53     2481.58    221.70 o 
  11   5  17     6167.50     5861.51    309.22 o 
  13   5  17      473.51      471.30    304.91 o 
  15   5  17     1375.59     1722.28    275.46 o 
  17   5  17       15.53        0.00     95.21 o 
  19   5  17      279.94      222.04    125.50 o 
 -24   6  17        4.46        0.00     91.34 o 
 -22   6  17      186.78      141.06    106.90 o 
 -20   6  17       79.98       79.00     98.94 o 
 -18   6  17       93.18       57.02     87.18 o 
 -16   6  17      365.23      254.23     96.97 o 
 -14   6  17       18.50        2.90     70.82 o 
 -12   6  17       38.55       80.40     74.31 o 
 -10   6  17      573.66      455.42     87.27 o 
  -8   6  17     4867.36     4540.43    197.20 o 
  -6   6  17      999.81     1033.51    113.95 o 
  -4   6  17     1832.22     1467.96    142.91 o 
  -2   6  17        5.48        0.00     66.13 o 
   0   6  17       11.87       20.13     79.97 o 
   2   6  17     1282.79     1077.10    161.67 o 
   4   6  17      562.72      470.80    127.05 o 
   6   6  17      331.15      173.93     70.92 o 
   8   6  17      573.84      301.28    101.12 o 
  10   6  17       49.94       51.21     73.87 o 
  12   6  17       55.94      132.60     92.35 o 
  14   6  17      442.74      485.50    127.44 o 
  16   6  17      445.74      637.32    148.37 o 
  18   6  17      416.11      309.18    122.79 o 
 -23   7  17     2084.30     2125.16    199.24 o 
 -21   7  17      248.94      264.24    110.64 o 
 -19   7  17     2452.57     2793.49    206.34 o 
 -17   7  17       12.88       40.00     86.79 o 
 -15   7  17     2500.76     2451.82    182.07 o 
 -13   7  17      113.28       49.36     79.98 o 
 -11   7  17     2832.97     2654.64    235.65 o 
  -9   7  17      498.42      553.21    102.93 o 
  -7   7  17     9423.74     9461.85    344.42 o 
  -5   7  17     4077.42     3783.12    207.57 o 
  -3   7  17     1134.63     1453.72    151.66 o 
  -1   7  17     7074.82     6824.31    322.87 o 
   1   7  17     6342.98     6188.48    308.45 o 
   3   7  17     5906.76     5364.60    294.67 o 
   5   7  17      887.34      867.24    165.28 o 
   7   7  17     3356.02     3414.69    184.57 o 
   9   7  17     1295.02     1182.18    191.33 o 
  11   7  17     3460.15     3884.38    238.85 o 
  13   7  17      324.80      482.68    133.38 o 
  15   7  17     2404.96     2313.57    225.71 o 
  17   7  17        0.17        0.00    103.73 o 
 -22   8  17      135.72      214.00    111.21 o 
 -20   8  17      370.22      272.51    110.32 o 
 -18   8  17      683.28      643.46    129.49 o 
 -16   8  17     1135.35     1314.33    154.62 o 
 -14   8  17      725.51      626.76    118.97 o 
 -12   8  17      474.85      527.38    106.34 o 
 -10   8  17      745.24      731.85    139.13 o 
  -8   8  17     2038.54     1973.56    179.34 o 
  -6   8  17        2.54        0.00     63.68 o 
  -4   8  17     3734.14     3640.19    216.52 o 
  -2   8  17       92.69       60.94    103.96 o 
   0   8  17     1660.96     1451.71    198.47 o 
   2   8  17      788.85      939.63    174.30 o 
   4   8  17     1039.54     1131.78    184.79 o 
   6   8  17      635.73      728.39    170.01 o 
   8   8  17      239.20      360.36    138.16 o 
  10   8  17      748.73      731.71    125.56 o 
  12   8  17        8.81       49.95    102.22 o 
  14   8  17       16.00      167.15    110.76 o 
 -19   9  17      495.71      566.71    144.14 o 
 -17   9  17       13.39        0.00     93.69 o 
 -15   9  17     1011.51     1333.04    181.94 o 
 -13   9  17       99.80      103.31    101.93 o 
 -11   9  17      628.36      603.17    141.43 o 
  -9   9  17      336.12      233.01    110.98 o 
  -7   9  17      941.37      949.00    153.61 o 
  -5   9  17       58.39       62.96     83.21 o 
  -3   9  17      644.17      613.03    153.53 o 
  -1   9  17      309.74      239.24    123.72 o 
   1   9  17       27.56       11.05    111.67 o 
   3   9  17     2360.54     2363.61    246.58 o 
   5   9  17      667.02      971.87    191.12 o 
   7   9  17     1885.64     2117.21    246.53 o 
   9   9  17      322.07      577.73    177.44 o 
  11   9  17      556.38      613.71    179.61 o 
  13   9  17        1.32       39.44    109.95 o 
 -16  10  17      761.31      737.57    184.62 o 
 -14  10  17      116.83      154.35    121.67 o 
 -12  10  17     1955.96     1802.02    200.00 o 
 -10  10  17      332.83      354.74    129.39 o 
  -8  10  17     1892.97     2020.04    203.28 o 
  -6  10  17        8.50       16.06     91.36 o 
  -4  10  17      428.63      405.15    154.32 o 
  -2  10  17      360.98      412.35    150.68 o 
   0  10  17      783.61     1022.90    192.64 o 
   2  10  17       74.31       70.95    125.18 o 
   4  10  17     1610.31     1628.48    232.73 o 
   6  10  17       83.17        4.53    125.71 o 
   8  10  17      116.58        0.00    132.19 o 
  10  10  17      530.43      541.17    176.95 o 
 -13  11  17      303.18      316.61    150.16 o 
 -11  11  17       82.06      119.23    118.90 o 
  -9  11  17      291.27      318.17    132.64 o 
  -7  11  17      108.34        0.00    107.94 o 
  -5  11  17      900.38     1162.41    215.16 o 
  -3  11  17      321.03      217.60    152.92 o 
  -1  11  17        5.31       35.08    131.45 o 
   1  11  17       46.07      121.93    146.23 o 
   3  11  17      537.22      661.22    190.49 o 
   5  11  17      606.44      463.09    183.66 o 
   7  11  17      106.43      174.34    157.29 o 
  -6  12  17       48.13        0.00    134.50 o 
  -4  12  17       32.40        0.78    139.01 o 
  -2  12  17       32.57       69.05    155.26 o 
   0  12  17        7.94        0.00    148.58 o 
 -26   0  18      666.10      612.31    216.10 o 
 -24   0  18      203.82      371.77    185.90 o 
 -22   0  18      633.20      630.87    198.17 o 
 -20   0  18     3177.32     2769.66    310.39 o 
 -18   0  18      340.63      433.70    168.54 o 
 -16   0  18     9908.25    10251.52   1150.03 o 
 -14   0  18     7770.52     7222.07    576.67 o 
 -12   0  18      660.69      748.06    168.73 o 
 -10   0  18    17305.56    18437.41   1203.06 o 
  -8   0  18     1090.47     1279.27    130.12 o 
  -6   0  18     9101.68     9466.62    532.47 o 
  -4   0  18     2929.91     2969.47    169.14 o 
  -2   0  18    12445.00    11572.71    377.96 o 
   0   0  18     5165.83     4924.62    208.78 o 
   2   0  18     2475.66     2906.33    164.40 o 
   4   0  18     8622.46     8427.94    719.18 o 
   6   0  18    10015.91     9968.69    540.22 o 
   8   0  18     4256.87     3859.13    271.36 o 
  10   0  18      452.11      385.03    130.58 o 
  12   0  18     9146.92     5825.65   2730.91 o 
  14   0  18     1215.55      548.00    947.87 o 
  16   0  18     9462.71     8272.28    682.73 o 
  18   0  18      118.86      251.88    225.37 o 
  20   0  18     1603.57     1670.36    444.10 o 
 -27   1  18       11.35        0.00    112.96 o 
 -25   1  18      231.61      278.88    134.30 o 
 -23   1  18        3.61       47.98    102.80 o 
 -21   1  18      363.96      392.52    127.29 o 
 -19   1  18       71.72       77.30     97.84 o 
 -17   1  18       79.74       77.12     88.58 o 
 -15   1  18      622.55      515.79    117.20 o 
 -13   1  18        6.97       20.16     73.49 o 
 -11   1  18     1279.09     1192.50    111.01 o 
  -9   1  18      274.90      261.07     72.71 o 
  -7   1  18      124.69      125.50     59.40 o 
  -5   1  18     1167.29     1399.58     92.74 o 
  -3   1  18     4308.47     4607.44    144.22 o 
  -1   1  18      133.38      126.93     47.92 o 
   1   1  18      252.79       95.94     45.75 o 
   3   1  18     2194.20     2524.88    125.63 o 
   5   1  18     2296.03     1426.64    586.99 o 
   7   1  18        0.23        9.24     57.77 o 
   9   1  18        6.98       48.54     66.16 o 
  11   1  18      163.71      146.91     76.69 o 
  13   1  18      182.27      106.16    102.05 o 
  15   1  18       26.23      107.81    106.80 o 
  17   1  18      442.94      357.65    138.12 o 
  19   1  18      144.15      454.05    205.59 o 
  21   1  18      418.65      618.34    229.52 o 
 -26   2  18      480.92      459.83    152.13 o 
 -24   2  18      603.37      936.70    169.30 o 
 -22   2  18      191.18      222.68    113.78 o 
 -20   2  18      758.31      769.48    142.92 o 
 -18   2  18     3033.15     2969.86    220.05 o 
 -16   2  18        9.19       57.14     89.90 o 
 -14   2  18     1795.57     1989.00    174.54 o 
 -12   2  18      523.36      441.35     88.30 o 
 -10   2  18     3872.48     4285.61    283.33 o 
  -8   2  18     1089.98     1065.08    105.37 o 
  -6   2  18     7332.54     6564.04    325.93 o 
  -4   2  18       66.48       79.26     55.21 o 
  -2   2  18     7970.68     8557.32    296.93 o 
   0   2  18      979.07     1167.06    230.59 o 
   2   2  18     7260.87     5373.74    176.81 o 
   4   2  18     2280.78     2586.29    133.14 o 
   6   2  18      874.96      968.29    118.54 o 
   8   2  18     9790.48     9104.92    376.95 o 
  10   2  18     1545.38     1683.68    186.14 o 
  12   2  18     1815.46     1933.31    206.02 o 
  14   2  18       32.52       66.16    101.46 o 
  16   2  18     1527.42     1549.57    208.25 o 
  18   2  18      279.16      335.10    140.44 o 
  20   2  18      279.99      403.47    160.51 o 
 -27   3  18       73.13        0.00    111.15 o 
 -25   3  18     1520.42     1524.78    202.83 o 
 -23   3  18      476.91      692.45    152.41 o 
 -21   3  18     1681.66     1728.51    195.41 o 
 -19   3  18       33.93       35.95     87.43 o 
 -17   3  18     2186.36     2270.07    196.65 o 
 -15   3  18      166.17       74.26     74.18 o 
 -13   3  18       67.61       54.09     66.08 o 
 -11   3  18      540.28      687.67    100.24 o 
  -9   3  18       84.74       90.96     61.39 o 
  -7   3  18     5401.41     4841.01    296.73 o 
  -5   3  18      867.11      759.00     93.87 o 
  -3   3  18     8515.42     7443.43    235.83 o 
  -1   3  18     1130.72      965.10     84.33 o 
   1   3  18     7533.69     8007.21    275.09 o 
   3   3  18      613.42      560.02     81.75 o 
   5   3  18     1627.44     1685.07    120.15 o 
   7   3  18      272.28      262.08     99.35 o 
   9   3  18     2418.14     2132.63    203.78 o 
  11   3  18        4.79        0.00     84.41 o 
  13   3  18     1723.32     1937.50    212.94 o 
  15   3  18      136.65        0.00    101.23 o 
  17   3  18      976.67      705.82    189.80 o 
  19   3  18        5.41        0.00    119.36 o 
 -26   4  18       37.46       10.24    102.28 o 
 -24   4  18       91.53       27.98    116.57 o 
 -22   4  18      919.05      887.45    165.13 o 
 -20   4  18      347.23      578.82    135.58 o 
 -18   4  18      104.75      120.48     84.69 o 
 -16   4  18       38.00      181.99     89.67 o 
 -14   4  18      481.22      375.03     98.27 o 
 -12   4  18     2892.61     2624.97    163.76 o 
 -10   4  18       85.85      204.64     77.97 o 
  -8   4  18      981.16      974.08    111.41 o 
  -6   4  18      513.10      315.46    147.30 o 
  -4   4  18     1753.78     1759.77    127.76 o 
  -2   4  18      107.42       67.18     59.59 o 
   0   4  18     1894.30     2008.76    146.36 o 
   2   4  18       60.60        2.78     61.34 o 
   4   4  18     3468.67     3070.41    172.25 o 
   6   4  18     2081.73     1902.27    153.21 o 
   8   4  18      470.82      530.91    132.96 o 
  10   4  18       77.09        0.00     76.95 o 
  12   4  18      325.73      187.37    111.96 o 
  14   4  18       87.51      209.90    122.46 o 
  16   4  18      188.96      265.90    130.89 o 
  18   4  18       25.17      132.17    128.36 o 
 -25   5  18      915.84      846.56    172.06 o 
 -23   5  18       92.78      117.66    122.61 o 
 -21   5  18       67.07       95.13    111.73 o 
 -19   5  18        5.56        5.02     87.73 o 
 -17   5  18      133.52      187.33     92.58 o 
 -15   5  18      376.96      455.76    101.44 o 
 -13   5  18     1136.41     1124.89    131.97 o 
 -11   5  18        6.91        0.00     68.96 o 
  -9   5  18       46.95      102.41     71.32 o 
  -7   5  18     1101.75      840.46    109.33 o 
  -5   5  18      611.57      342.13     85.32 o 
  -3   5  18     8326.17     8564.47    455.43 o 
  -1   5  18       48.91        0.00     83.07 o 
   1   5  18       93.19      200.75    102.92 o 
   3   5  18       83.87       94.29     92.90 o 
   5   5  18      823.46     1021.57    127.08 o 
   7   5  18     1059.64     1105.58    137.59 o 
   9   5  18     1858.82     2140.02    214.38 o 
  11   5  18       49.23       49.03    107.01 o 
  13   5  18      517.31      440.13    186.78 o 
  15   5  18      170.45      277.40    182.28 o 
  17   5  18      201.61      265.96    120.68 o 
 -24   6  18       22.78        0.00    106.52 o 
 -22   6  18      368.96      303.47    121.98 o 
 -20   6  18        3.90        2.33     85.61 o 
 -18   6  18     1082.07      830.27    133.86 o 
 -16   6  18      207.71      198.01     91.69 o 
 -14   6  18      562.16      527.73    110.61 o 
 -12   6  18       16.06        0.00     72.53 o 
 -10   6  18      450.12      323.77     84.49 o 
  -8   6  18     1270.07     1457.04    136.04 o 
  -6   6  18     2186.80     2509.82    158.02 o 
  -4   6  18     3435.46     2994.24    186.10 o 
  -2   6  18      505.57      694.96    143.91 o 
   0   6  18      112.57      183.33    109.66 o 
   2   6  18     2968.37     2010.64    204.60 o 
   4   6  18      732.06      964.81    164.98 o 
   6   6  18      344.46      263.30     74.51 o 
   8   6  18       17.96       58.89     65.06 o 
  10   6  18      567.60      625.16    124.70 o 
  12   6  18     1613.28     1590.15    184.44 o 
  14   6  18      142.05      121.91    105.03 o 
  16   6  18       79.95      186.37    120.12 o 
 -23   7  18      387.65      531.38    134.71 o 
 -21   7  18      219.69      277.11    116.18 o 
 -19   7  18      104.36       97.12     97.88 o 
 -17   7  18      634.50      606.13    126.59 o 
 -15   7  18     1015.89     1190.53    147.70 o 
 -13   7  18       97.06      251.73     92.70 o 
 -11   7  18      113.66      106.22     72.75 o 
  -9   7  18       15.35       62.09     74.57 o 
  -7   7  18      125.66      123.80     75.30 o 
  -5   7  18        0.50       95.23     83.08 o 
  -3   7  18      211.14      355.96    131.35 o 
  -1   7  18       16.72      157.05    115.51 o 
   1   7  18     1245.15     1328.27    189.24 o 
   3   7  18      143.94      321.38    130.89 o 
   5   7  18      221.87      228.87    120.84 o 
   7   7  18      179.20      364.95    135.32 o 
   9   7  18     1129.44      481.26    394.17 o 
  11   7  18       96.10      238.06    110.54 o 
  13   7  18      662.62      596.30    143.00 o 
  15   7  18       68.16       38.82    105.28 o 
 -20   8  18        2.69       35.03     98.85 o 
 -18   8  18      173.55      108.84    102.73 o 
 -16   8  18       74.04      122.14     97.83 o 
 -14   8  18       92.06      206.22     98.03 o 
 -12   8  18      471.33      553.73    129.20 o 
 -10   8  18      246.12      375.58    114.93 o 
  -8   8  18     1146.98     1058.90    156.42 o 
  -6   8  18       79.56        9.99     73.32 o 
  -4   8  18        2.49        0.00     94.20 o 
  -2   8  18       88.91       48.27    103.19 o 
   0   8  18      140.87       51.54    108.73 o 
   2   8  18      431.24      476.22    148.53 o 
   4   8  18      207.65      183.64    120.68 o 
   6   8  18       76.36       92.91    123.21 o 
   8   8  18       27.06       18.78    123.52 o 
  10   8  18       24.31        0.00    144.57 o 
  12   8  18      352.88      207.67    112.54 o 
  14   8  18       29.06       40.72    103.46 o 
 -19   9  18      375.40      515.81    133.88 o 
 -17   9  18     1204.09     1255.95    188.12 o 
 -15   9  18     1379.80     1391.18    189.21 o 
 -13   9  18     1104.09      971.64    162.02 o 
 -11   9  18     1555.12     1760.45    197.45 o 
  -9   9  18      640.56      664.61    137.55 o 
  -7   9  18      954.26      862.08    148.00 o 
  -5   9  18      265.42      322.85    140.29 o 
  -3   9  18     1840.70     1912.41    228.81 o 
  -1   9  18      126.91      238.03    137.66 o 
   1   9  18     2278.34     2390.46    248.22 o 
   3   9  18      196.68      254.37    140.91 o 
   5   9  18     2395.88     2755.19    302.57 o 
   7   9  18       14.46       77.88    135.07 o 
   9   9  18     1140.63     1231.29    221.75 o 
  11   9  18       26.04        0.00    154.25 o 
 -16  10  18       18.98       33.53    112.98 o 
 -14  10  18      190.27      132.74    121.75 o 
 -12  10  18       32.83        0.00    106.82 o 
 -10  10  18      185.98      213.27    122.56 o 
  -8  10  18       26.24        5.47     98.55 o 
  -6  10  18      210.44      243.94    140.32 o 
  -4  10  18      306.24      327.27    145.28 o 
  -2  10  18      592.41      616.58    171.48 o 
   0  10  18      248.63      241.51    152.69 o 
   2  10  18     1256.52     1663.20    238.25 o 
   4  10  18       10.64        0.00    127.39 o 
   6  10  18       27.95      114.39    141.18 o 
   8  10  18       22.58        0.00    129.14 o 
 -11  11  18     1229.71     1199.46    190.44 o 
  -9  11  18      578.71      895.40    176.71 o 
  -7  11  18      662.97      757.47    197.25 o 
  -5  11  18      858.87      628.26    183.37 o 
  -3  11  18      477.30      584.14    178.24 o 
  -1  11  18      630.41      736.99    196.80 o 
   1  11  18      901.65     1082.72    222.83 o 
   3  11  18       31.94        0.00    139.00 o 
   5  11  18      375.77      316.74    179.03 o 
 -27   1  19      272.34      238.00    129.85 o 
 -25   1  19     1300.36     1236.73    191.39 o 
 -23   1  19        5.57        0.00     97.78 o 
 -21   1  19      234.71      175.62    115.37 o 
 -19   1  19      179.88      197.09    108.57 o 
 -17   1  19     1274.62     1045.46    153.39 o 
 -15   1  19       89.20       77.97     89.51 o 
 -13   1  19      119.05      238.86     94.50 o 
 -11   1  19        9.60       39.10     69.39 o 
  -9   1  19     1004.46      801.18    100.76 o 
  -7   1  19      895.17      957.66     99.71 o 
  -5   1  19     2363.27     2367.67    131.34 o 
  -3   1  19     1418.82     1336.80     95.06 o 
  -1   1  19      267.06      230.06     53.33 o 
   1   1  19       94.01       87.06     49.85 o 
   3   1  19      139.66      171.45     67.16 o 
   5   1  19     1010.60      506.30    262.37 o 
   7   1  19      146.72      180.61     72.07 o 
   9   1  19      172.24      152.50     76.52 o 
  11   1  19      815.42     1074.25    137.82 o 
  13   1  19      941.28      912.00    165.80 o 
  15   1  19     2109.15     2023.87    227.07 o 
  17   1  19      898.27     1055.96    220.77 o 
  19   1  19       73.28      266.93    171.72 o 
 -26   2  19       84.86       36.35    115.88 o 
 -24   2  19     2554.74     2294.08    233.26 o 
 -22   2  19        8.10       89.29    110.92 o 
 -20   2  19     1536.97     1598.36    186.04 o 
 -18   2  19       75.73      112.94    100.23 o 
 -16   2  19     5560.99     5158.98    346.34 o 
 -14   2  19      227.82      373.74    106.33 o 
 -12   2  19      441.13      446.40     91.20 o 
 -10   2  19      328.64      300.90     76.94 o 
  -8   2  19       53.96      209.82     68.39 o 
  -6   2  19     7475.03     7300.33    355.04 o 
  -4   2  19      496.43      513.70     81.93 o 
  -2   2  19     5164.03     5205.44    214.91 o 
   0   2  19     4481.99     3221.70    711.81 o 
   2   2  19     3786.76     3828.44    157.08 o 
   4   2  19     1564.87     1709.32    143.45 o 
   6   2  19     3598.74     3495.59    188.34 o 
   8   2  19       19.67        0.00     78.85 o 
  10   2  19     4139.48     4320.38    262.71 o 
  12   2  19      110.04      141.45    110.85 o 
  14   2  19     2280.24     2479.82    239.17 o 
  16   2  19        0.61       32.86    112.29 o 
  18   2  19      865.52     1097.61    202.75 o 
 -25   3  19       24.46        0.00    109.51 o 
 -23   3  19       58.64       34.83    114.19 o 
 -21   3  19       21.05       38.05    101.85 o 
 -19   3  19       14.50       92.48    103.08 o 
 -17   3  19      289.01      233.21    108.08 o 
 -15   3  19      355.60      468.21    117.82 o 
 -13   3  19       35.91       36.48     70.04 o 
 -11   3  19     1637.61     1553.88    134.84 o 
  -9   3  19        7.72        3.77     58.17 o 
  -7   3  19     2327.76     2305.53    142.89 o 
  -5   3  19     5535.02     4990.01    207.83 o 
  -3   3  19     1357.89      853.47    274.89 o 
  -1   3  19       86.86       87.64     68.69 o 
   1   3  19        5.60       58.39     54.29 o 
   3   3  19     1504.19     1474.30    116.47 o 
   5   3  19      318.95      291.04    104.28 o 
   7   3  19     1373.21     1163.89    161.64 o 
   9   3  19        0.05       89.62     92.76 o 
  11   3  19      597.99      707.06    150.51 o 
  13   3  19      180.48      131.36    114.87 o 
  15   3  19       70.64      106.06    123.43 o 
  17   3  19       64.13      153.09    127.46 o 
  19   3  19        4.25        9.14    132.40 o 
 -24   4  19     1124.11     1212.07    187.63 o 
 -22   4  19      703.80      539.83    143.36 o 
 -20   4  19     2771.61     2426.27    222.37 o 
 -18   4  19       14.88       23.33     93.01 o 
 -16   4  19     2745.65     2714.78    183.61 o 
 -14   4  19      310.83      349.63     98.29 o 
 -12   4  19      265.01      514.14    100.39 o 
 -10   4  19     3760.69     3750.82    180.51 o 
  -8   4  19       29.55       15.92     67.66 o 
  -6   4  19     3917.34     2969.88    416.16 o 
  -4   4  19     6974.81     7646.23    269.48 o 
  -2   4  19     7945.98     7029.84    440.10 o 
   0   4  19     2346.69     1764.10    147.69 o 
   2   4  19     1523.22     1654.66    177.53 o 
   4   4  19     1186.95     1260.25    133.23 o 
   6   4  19     9386.82     8579.65    342.22 o 
   8   4  19       84.92      104.80     98.28 o 
  10   4  19     1364.35     1187.07    179.78 o 
  12   4  19      151.68      169.78    114.87 o 
  14   4  19     3827.35     4109.53    297.71 o 
  16   4  19       30.18        0.00    109.66 o 
  18   4  19     1462.52     1545.62    234.39 o 
 -23   5  19      245.69      490.44    146.91 o 
 -21   5  19     3158.84     2774.93    239.95 o 
 -19   5  19      308.13      453.64    115.38 o 
 -17   5  19      416.82      574.47    116.96 o 
 -15   5  19      342.22      339.21     98.29 o 
 -13   5  19     3127.97     3205.00    187.91 o 
 -11   5  19     1282.66     1273.18    135.97 o 
  -9   5  19     2381.79     2378.37    160.36 o 
  -7   5  19      218.21       69.14     74.40 o 
  -5   5  19     9941.34     9668.62    353.73 o 
  -3   5  19     1953.96     2241.97    168.66 o 
  -1   5  19     8907.33     9504.03    355.02 o 
   1   5  19      451.55      213.40    105.83 o 
   3   5  19     4292.42     4057.33    250.68 o 
   5   5  19      104.34       47.22     78.07 o 
   7   5  19     3441.51     3667.69    248.63 o 
   9   5  19     1751.61     2179.57    221.11 o 
  11   5  19     3258.33     3718.62    277.70 o 
  13   5  19     1981.14     1722.81    226.28 o 
  15   5  19     1151.47     1150.81    257.79 o 
  17   5  19      411.66      478.00    136.49 o 
 -22   6  19      348.25      433.32    145.65 o 
 -20   6  19       34.29       46.40    102.55 o 
 -18   6  19        6.76       63.36     90.88 o 
 -16   6  19       20.08        0.00     79.56 o 
 -14   6  19      134.64      207.23     92.74 o 
 -12   6  19       33.43       40.64     77.06 o 
 -10   6  19       21.65       39.32     60.65 o 
  -8   6  19     1738.65     1701.70    148.22 o 
  -6   6  19      272.52      241.70     99.46 o 
  -4   6  19       99.68       95.00    104.84 o 
  -2   6  19      956.65     1191.70    187.15 o 
   0   6  19      278.63      443.66    134.50 o 
   2   6  19       52.62      150.53    106.04 o 
   4   6  19        1.38        0.00     85.79 o 
   6   6  19       65.08       93.53     96.30 o 
   8   6  19      366.10      272.57     88.53 o 
  10   6  19        1.97        4.47     89.46 o 
  12   6  19       59.10       30.95    100.55 o 
  14   6  19      116.79       77.15    106.63 o 
  16   6  19       13.45       94.31    117.06 o 
 -21   7  19      495.66      665.74    142.10 o 
 -19   7  19      816.21     1231.83    165.96 o 
 -17   7  19     1742.15     2079.11    186.19 o 
 -15   7  19     1305.30     1419.09    162.96 o 
 -13   7  19      969.17     1097.19    142.68 o 
 -11   7  19      488.61      357.74    116.02 o 
  -9   7  19     8157.24     7150.62    349.21 o 
  -7   7  19     1275.84      650.02    371.09 o 
  -5   7  19     3674.05     3171.38    254.88 o 
  -3   7  19      223.39       98.22    103.97 o 
  -1   7  19     3401.98     3824.77    266.70 o 
   1   7  19      470.64      575.50    151.40 o 
   3   7  19     3660.94     3716.50    268.12 o 
   5   7  19     1972.04     2124.49    228.83 o 
   7   7  19     2871.19     3613.35    271.95 o 
   9   7  19      577.85      621.51    207.59 o 
  11   7  19     2331.74     2330.03    214.89 o 
  13   7  19     1494.04     1804.83    204.46 o 
  15   7  19      674.25      581.43    152.15 o 
 -20   8  19       52.46        0.00     94.98 o 
 -18   8  19       90.49       48.98     96.49 o 
 -16   8  19      545.68      397.53    117.90 o 
 -14   8  19      491.08      588.28    121.54 o 
 -12   8  19      317.91      211.59    118.90 o 
 -10   8  19     2735.90     2707.21    218.25 o 
  -8   8  19     1159.80     1295.46    161.46 o 
  -6   8  19      213.80      287.64    135.53 o 
  -4   8  19      378.41      350.96    135.90 o 
  -2   8  19     2295.79     2335.84    239.49 o 
   0   8  19       14.83        7.95    109.13 o 
   2   8  19      270.88      206.28    128.44 o 
   4   8  19       41.97       38.17    113.56 o 
   6   8  19      593.23      499.37    159.18 o 
   8   8  19      688.21      878.71    188.98 o 
  10   8  19      630.42      736.43    229.52 o 
  12   8  19        9.21      222.65    153.82 o 
 -17   9  19      217.55      290.61    127.49 o 
 -15   9  19       79.58      141.28    116.15 o 
 -13   9  19     1125.50     1313.49    189.07 o 
 -11   9  19       67.46      114.12    114.02 o 
  -9   9  19       12.62       23.20     99.14 o 
  -7   9  19      690.52      856.91    183.77 o 
  -5   9  19      234.87      403.32    152.24 o 
  -3   9  19       56.54      128.34    124.35 o 
  -1   9  19       58.23        0.00    113.11 o 
   1   9  19        2.94        4.44    122.60 o 
   3   9  19     2260.15     2484.35    265.48 o 
   5   9  19       98.44       44.98    134.21 o 
   7   9  19      878.65      795.67    196.35 o 
   9   9  19      264.04      311.54    210.92 o 
  11   9  19      267.21      320.73    205.59 o 
 -14  10  19      516.41      389.80    140.08 o 
 -12  10  19      551.56      540.40    150.01 o 
 -10  10  19      501.17      514.53    147.12 o 
  -8  10  19      190.92      112.05    140.07 o 
  -6  10  19      588.62      549.33    181.11 o 
  -4  10  19      899.01      750.17    185.30 o 
  -2  10  19      861.09     1018.61    206.58 o 
   0  10  19      814.77      701.24    193.72 o 
   2  10  19     1451.05     1479.73    240.77 o 
   4  10  19      281.27      329.96    159.91 o 
   6  10  19      437.38      586.13    191.79 o 
   8  10  19       38.91       96.42    148.86 o 
  -9  11  19      258.01      296.01    160.99 o 
  -7  11  19      199.71      163.97    157.54 o 
  -5  11  19       23.56       45.71    142.39 o 
  -3  11  19      251.92      476.85    172.71 o 
  -1  11  19      127.19      151.31    146.41 o 
   1  11  19       81.95        0.00    152.69 o 
   3  11  19      885.03      809.33    206.30 o 
 -26   0  20      808.75      847.44    397.71 o 
 -24   0  20      890.87      766.60    357.94 o 
 -22   0  20      751.04      894.92    351.31 o 
 -20   0  20      240.67      277.07    174.59 o 
 -18   0  20     2491.82     1934.19    280.17 o 
 -16   0  20     1712.76     2141.23    278.14 o 
 -14   0  20     5879.81     5407.77    636.33 o 
 -12   0  20     5874.29     6072.59    367.37 o 
 -10   0  20     5597.08     4867.27    669.47 o 
  -8   0  20     1229.33     1237.09    195.35 o 
  -6   0  20     1107.43     1124.61    235.31 o 
  -4   0  20    10897.85    10444.52    593.24 o 
  -2   0  20     2490.17     2961.15    202.69 o 
   0   0  20     6809.20     6586.89    468.28 o 
   2   0  20      307.66      157.50     98.09 o 
   4   0  20     2655.79     2423.94    236.38 o 
   6   0  20      526.82      414.92    132.04 o 
   8   0  20     1762.44     2144.80    236.84 o 
  10   0  20     9243.26     9553.61    444.60 o 
  12   0  20     2731.25     1876.49    865.01 o 
  14   0  20     1045.29      927.98    318.16 o 
  16   0  20     2987.32     2233.78    450.73 o 
  18   0  20     1364.93     1471.51    410.96 o 
 -25   1  20       27.68       67.89    120.29 o 
 -23   1  20      997.57      884.69    173.59 o 
 -21   1  20      137.86       94.92    107.22 o 
 -19   1  20     1265.65     1287.04    181.67 o 
 -17   1  20      119.62       39.68     91.93 o 
 -15   1  20        8.41        0.00     88.96 o 
 -13   1  20     4368.33     4389.16    359.73 o 
 -11   1  20     2735.46     2839.29    194.92 o 
  -9   1  20      492.15      422.93    100.50 o 
  -7   1  20       41.94       11.38     56.59 o 
  -5   1  20        8.81       82.19     58.00 o 
  -3   1  20      569.39      460.36     70.21 o 
  -1   1  20      572.08      720.68     80.14 o 
   1   1  20       10.60        0.00     47.42 o 
   3   1  20     1506.11     1797.42    145.46 o 
   5   1  20      411.74      255.87    147.14 o 
   7   1  20     1482.33     1552.77    172.21 o 
   9   1  20      775.81      998.12    133.41 o 
  11   1  20       28.22        2.35     90.61 o 
  13   1  20      394.02      577.03    148.88 o 
  15   1  20      160.07      325.23    131.28 o 
  17   1  20        1.41       15.50    165.15 o 
  19   1  20      147.86      105.01    177.92 o 
 -26   2  20      725.62      736.16    169.20 o 
 -24   2  20       23.20       32.76    113.13 o 
 -22   2  20       50.06        0.00     97.77 o 
 -20   2  20       20.39        6.45    105.12 o 
 -18   2  20     2116.94     2305.32    211.67 o 
 -16   2  20       93.79       91.69     97.88 o 
 -14   2  20      421.67      448.35    119.53 o 
 -12   2  20       90.78       13.94     77.45 o 
 -10   2  20      442.99      282.68     82.21 o 
  -8   2  20     3284.33     3739.20    171.67 o 
  -6   2  20     1907.10     2035.97    136.02 o 
  -4   2  20      919.16      739.67     95.02 o 
  -2   2  20     1219.12     1055.67    104.83 o 
   0   2  20     2320.63     2199.85    356.85 o 
   2   2  20        1.28       32.15     53.36 o 
   4   2  20     6435.02     6704.03    251.80 o 
   6   2  20     1900.37     1632.85    149.42 o 
   8   2  20     2421.23     2213.81    207.94 o 
  10   2  20      440.92      636.18    140.66 o 
  12   2  20      552.34      683.98    158.00 o 
  14   2  20      346.18      267.62    126.48 o 
  16   2  20     2170.93     2901.78    275.58 o 
  18   2  20      698.62      756.14    182.08 o 
 -25   3  20      379.78      428.12    141.48 o 
 -23   3  20     2061.04     1820.16    221.71 o 
 -21   3  20       83.85       77.42    109.34 o 
 -19   3  20     2354.46     2091.14    208.12 o 
 -17   3  20        2.29        0.00     96.27 o 
 -15   3  20     1241.39     1232.56    177.00 o 
 -13   3  20      360.95      350.71     93.68 o 
 -11   3  20       28.59       52.87     68.29 o 
  -9   3  20       19.33       56.01     63.79 o 
  -7   3  20       22.15       61.05     66.32 o 
  -5   3  20      560.45      657.80     99.59 o 
  -3   3  20     2125.35     1701.13    437.53 o 
  -1   3  20     2645.94     2507.60    167.90 o 
   1   3  20      677.80      660.30    107.86 o 
   3   3  20     1831.01     1768.08    146.37 o 
   5   3  20     1015.07     1094.20    159.91 o 
   7   3  20     2684.60     2800.33    253.92 o 
   9   3  20     1880.31     2395.32    223.92 o 
  11   3  20     2478.81     2457.63    236.26 o 
  13   3  20       52.92       97.48    114.87 o 
  15   3  20     1044.67     1168.75    204.99 o 
  17   3  20        1.11        0.00    120.50 o 
 -24   4  20      202.28      116.79    129.15 o 
 -22   4  20      243.49       59.91    125.40 o 
 -20   4  20      330.43      492.22    144.14 o 
 -18   4  20      531.48      501.79    139.42 o 
 -16   4  20       94.28       46.17     97.33 o 
 -14   4  20      118.38      197.44     92.40 o 
 -12   4  20     1552.92     1621.88    143.10 o 
 -10   4  20      648.95      766.48    113.45 o 
  -8   4  20      464.16      377.88     93.87 o 
  -6   4  20       61.73      137.98     63.62 o 
  -4   4  20        3.62        0.00     59.03 o 
  -2   4  20     1776.94     1744.82    155.73 o 
   0   4  20       84.24       42.22     93.16 o 
   2   4  20        7.80       34.48     87.85 o 
   4   4  20      220.55      316.70    112.10 o 
   6   4  20      533.58      296.17    114.32 o 
   8   4  20       70.83      192.32    105.87 o 
  10   4  20      385.78      406.18    135.80 o 
  12   4  20      572.91      445.67    150.38 o 
  14   4  20      108.99       32.85    113.66 o 
  16   4  20       10.20       70.03    125.61 o 
 -23   5  20       99.73      113.01    129.71 o 
 -21   5  20      586.72      495.16    148.05 o 
 -19   5  20     1752.58     1512.90    193.27 o 
 -17   5  20      637.28      782.52    129.44 o 
 -15   5  20      609.54      672.53    120.80 o 
 -13   5  20      284.91      179.01     86.35 o 
 -11   5  20       38.95       51.94     72.73 o 
  -9   5  20       90.28      147.62     82.80 o 
  -7   5  20      376.32      344.17     91.57 o 
  -5   5  20     1607.09     1691.92    138.26 o 
  -3   5  20      937.56      815.72    151.89 o 
  -1   5  20      118.94      154.98    107.14 o 
   1   5  20      394.37      310.57    117.72 o 
   3   5  20     1735.29     2010.71    205.21 o 
   5   5  20      270.89      287.03    154.46 o 
   7   5  20      423.22      317.20    122.59 o 
   9   5  20      136.93       61.68    103.72 o 
  11   5  20       56.66       92.22    123.47 o 
  13   5  20      199.49      371.75    147.85 o 
  15   5  20      300.30      357.30    196.19 o 
 -22   6  20      154.50      277.63    134.05 o 
 -20   6  20      386.56      315.34    133.01 o 
 -18   6  20      603.03      561.65    128.29 o 
 -16   6  20      114.56      107.82     96.47 o 
 -14   6  20       32.39       17.60     83.04 o 
 -12   6  20     1706.46     1454.66    165.96 o 
 -10   6  20      136.67      184.19     78.87 o 
  -8   6  20      536.45      472.02    106.17 o 
  -6   6  20      509.00      433.45    117.48 o 
  -4   6  20     2351.31     2082.02    215.43 o 
  -2   6  20      636.71      685.66    151.87 o 
   0   6  20      111.63        0.00     98.48 o 
   2   6  20      301.32      289.68    115.80 o 
   4   6  20       46.18       98.57    109.37 o 
   6   6  20      462.12      724.43    200.89 o 
   8   6  20      253.39      266.06    168.54 o 
  10   6  20       56.21       59.53     91.96 o 
  12   6  20      364.80      351.61    129.20 o 
  14   6  20       80.54       48.39    109.15 o 
 -21   7  20        1.86       19.58    103.92 o 
 -19   7  20      133.77      205.35    111.89 o 
 -17   7  20      191.26      373.93    115.98 o 
 -15   7  20      372.75      522.57    120.21 o 
 -13   7  20       13.55       58.66     86.90 o 
 -11   7  20       59.15      145.85    106.94 o 
  -9   7  20      581.04      595.54    155.09 o 
  -7   7  20     1672.59     1548.47    204.74 o 
  -5   7  20      110.46       90.21    108.95 o 
  -3   7  20     1061.42     1385.83    196.72 o 
  -1   7  20      123.58       27.82    109.15 o 
   1   7  20       42.34       25.46    100.13 o 
   3   7  20       73.02      165.78    128.73 o 
   5   7  20      110.15        0.00    116.04 o 
   7   7  20      876.05      976.59    233.79 o 
   9   7  20      106.60      135.88    168.73 o 
  11   7  20       62.23      118.21    166.98 o 
  13   7  20      144.20      195.80    119.58 o 
 -18   8  20       24.76        0.00     92.36 o 
 -16   8  20      229.87      153.25    106.69 o 
 -14   8  20      209.93      239.56    125.25 o 
 -12   8  20      505.01      593.48    144.82 o 
 -10   8  20      265.63      339.08    121.85 o 
  -8   8  20       39.17       33.62     86.42 o 
  -6   8  20       22.38        0.00     97.45 o 
  -4   8  20      349.65      454.94    152.00 o 
  -2   8  20        5.45        0.00    119.36 o 
   0   8  20       20.66       70.75    115.45 o 
   2   8  20        3.26        0.00    112.10 o 
   4   8  20       61.73        0.00    116.05 o 
   6   8  20       53.72      201.05    137.06 o 
   8   8  20       21.12        0.00    156.54 o 
  10   8  20      178.94       47.94    169.88 o 
  12   8  20       59.43      131.79    159.15 o 
 -15   9  20     1160.80     1228.08    191.45 o 
 -13   9  20       13.07        0.00    106.50 o 
 -11   9  20     2008.73     1868.41    209.23 o 
  -9   9  20      585.49      422.32    129.45 o 
  -7   9  20      385.25      523.18    158.61 o 
  -5   9  20      468.90      526.77    169.86 o 
  -3   9  20     1849.06     1622.27    223.80 o 
  -1   9  20      640.58      791.37    183.45 o 
   1   9  20     2347.44     2753.14    276.79 o 
   3   9  20      450.96      647.36    186.47 o 
   5   9  20      389.70      848.16    192.76 o 
   7   9  20      561.93      400.46    170.89 o 
   9   9  20      578.80      670.67    256.32 o 
 -12  10  20        6.32        0.00    110.37 o 
 -10  10  20       14.26       78.44    113.38 o 
  -8  10  20      107.48      188.98    147.28 o 
  -6  10  20        0.51        0.00    124.29 o 
  -4  10  20      932.81     1162.93    214.78 o 
  -2  10  20       15.87        0.00    134.80 o 
   0  10  20      459.82      683.46    191.79 o 
   2  10  20       55.33      111.28    153.05 o 
   4  10  20       46.01      158.59    153.31 o 
  -5  11  20      146.43      177.61    157.44 o 
  -3  11  20      288.25      611.30    191.82 o 
 -25   1  21      839.86      874.47    181.36 o 
 -23   1  21      365.47      424.22    144.56 o 
 -21   1  21      390.07      376.70    127.36 o 
 -19   1  21     1294.83     1401.86    186.84 o 
 -17   1  21      613.66      598.14    134.29 o 
 -15   1  21      442.87      245.00    113.13 o 
 -13   1  21     1490.54     1349.23    160.43 o 
 -11   1  21     2472.35     2231.37    186.56 o 
  -9   1  21      873.38      871.72    129.05 o 
  -7   1  21     1504.92     1194.53    139.12 o 
  -5   1  21     1065.71      885.68    104.50 o 
  -3   1  21      278.98      489.30     86.62 o 
  -1   1  21        3.43       12.54     53.94 o 
   1   1  21      741.27      666.78    107.69 o 
   3   1  21     1281.83     1137.13    132.86 o 
   5   1  21      112.77       57.64     61.88 o 
   7   1  21      190.83      320.63     89.59 o 
   9   1  21     1111.72     1147.03    182.74 o 
  11   1  21      146.94       99.43    107.15 o 
  13   1  21      433.14      533.16    149.24 o 
  15   1  21      220.09      306.08    138.16 o 
  17   1  21      949.90      903.01    250.46 o 
 -24   2  21      261.11      204.00    136.90 o 
 -22   2  21      577.49      573.78    152.11 o 
 -20   2  21       33.59       35.67    112.39 o 
 -18   2  21     3323.75     2915.14    306.15 o 
 -16   2  21      341.52      300.37    118.26 o 
 -14   2  21     2974.90     3288.63    255.45 o 
 -12   2  21      204.16      270.59    105.91 o 
 -10   2  21      453.09      543.85    115.39 o 
  -8   2  21       12.65        0.00     63.45 o 
  -6   2  21     2712.77     2416.73    150.24 o 
  -4   2  21      107.60       39.88     64.34 o 
  -2   2  21      582.32      474.55    108.89 o 
   0   2  21      260.88      209.60     72.96 o 
   2   2  21     1315.33     1207.66    128.93 o 
   4   2  21     1848.82     2182.15    228.26 o 
   6   2  21     1512.72     1421.29    180.37 o 
   8   2  21     3487.08     3467.46    251.42 o 
  10   2  21       40.04      105.40    108.68 o 
  12   2  21      140.33        7.81    109.45 o 
  14   2  21      421.47      545.28    153.20 o 
  16   2  21      725.41      991.97    198.44 o 
 -23   3  21      135.65        0.00    108.14 o 
 -21   3  21       17.44        0.00    103.95 o 
 -19   3  21       34.24        0.00    104.77 o 
 -17   3  21       45.22        0.00    103.73 o 
 -15   3  21        7.64       71.05     95.39 o 
 -13   3  21     1221.73     1092.07    152.81 o 
 -11   3  21       94.23       72.75     78.01 o 
  -9   3  21     1958.90     1939.77    148.07 o 
  -7   3  21       55.64       88.76     69.71 o 
  -5   3  21     2698.80     2704.32    157.40 o 
  -3   3  21      945.04      891.08    324.46 o 
  -1   3  21      461.86      522.14    106.20 o 
   1   3  21      318.34      329.05     90.88 o 
   3   3  21      280.43      399.45    117.97 o 
   5   3  21      140.66      197.61    107.21 o 
   7   3  21       77.27      128.68    102.99 o 
   9   3  21     1336.68     1549.82    195.22 o 
  11   3  21      151.69      192.75    125.43 o 
  13   3  21      197.75      292.28    139.74 o 
  15   3  21        4.10       41.38    111.62 o 
  17   3  21       52.03        0.00    130.70 o 
 -24   4  21      282.55      342.52    140.16 o 
 -22   4  21     2301.06     2209.35    232.55 o 
 -20   4  21     1060.78      893.85    168.15 o 
 -18   4  21     1651.63     1635.01    196.32 o 
 -16   4  21      260.62      201.06    112.81 o 
 -14   4  21     2221.28     2359.96    177.19 o 
 -12   4  21       59.50        0.00     73.32 o 
 -10   4  21     1915.68     2249.37    162.56 o 
  -8   4  21      334.36      164.07     83.33 o 
  -6   4  21      749.82      625.44     95.37 o 
  -4   4  21      213.17      420.99    106.51 o 
  -2   4  21     1699.11     2253.55    170.93 o 
   0   4  21      327.33      353.65    116.52 o 
   2   4  21     2927.72     3057.61    230.80 o 
   4   4  21     1905.28     1780.57    255.41 o 
   6   4  21     1876.87     1634.48    193.40 o 
   8   4  21      222.56      177.91    119.63 o 
  10   4  21      846.15      961.38    181.33 o 
  12   4  21     2319.84     2186.36    246.06 o 
  14   4  21      194.88      235.89    143.91 o 
  16   4  21      932.33      833.18    194.75 o 
 -23   5  21      126.32       73.30    125.74 o 
 -21   5  21     2230.75     2215.96    234.01 o 
 -19   5  21      179.22      105.41    119.98 o 
 -17   5  21      152.95      325.14    124.49 o 
 -15   5  21       20.47        0.00     87.06 o 
 -13   5  21      927.55     1199.70    145.96 o 
 -11   5  21      470.46      467.26    105.07 o 
  -9   5  21     1863.49     1766.20    154.90 o 
  -7   5  21     2444.82     2501.72    170.73 o 
  -5   5  21     4727.68     4867.16    319.00 o 
  -3   5  21     3042.41     2518.64    225.55 o 
  -1   5  21      787.46      687.57    146.19 o 
   1   5  21     1634.98     1879.34    203.78 o 
   3   5  21        1.02        0.00     86.77 o 
   5   5  21     2102.35     2587.09    321.48 o 
   7   5  21        0.37       37.40    130.23 o 
   9   5  21     4724.61     4980.19    303.03 o 
  11   5  21      181.40       67.45    118.51 o 
  13   5  21     2732.70     3000.33    283.32 o 
  15   5  21      290.04      385.65    194.47 o 
 -20   6  21      120.07       65.16    123.78 o 
 -18   6  21      529.18      522.70    132.12 o 
 -16   6  21      166.83      196.95    107.92 o 
 -14   6  21      656.86      749.56    133.90 o 
 -12   6  21     1029.86     1091.89    142.25 o 
 -10   6  21      577.53      416.29    125.41 o 
  -8   6  21      492.32      577.81    128.52 o 
  -6   6  21      184.68      453.21    132.55 o 
  -4   6  21      303.69      269.68    124.26 o 
  -2   6  21       10.94        0.00    105.30 o 
   0   6  21       14.45      107.69    109.45 o 
   2   6  21       41.49       69.49    109.15 o 
   4   6  21       13.87        0.00    104.41 o 
   6   6  21     1082.27     1417.57    259.34 o 
   8   6  21      545.86      478.90    195.35 o 
  10   6  21      483.93      525.18    211.37 o 
  12   6  21        2.32       62.88    110.28 o 
  14   6  21      213.30      135.57    119.98 o 
 -19   7  21       92.17      164.23    111.85 o 
 -17   7  21      215.32      369.87    126.49 o 
 -15   7  21      437.76      507.06    125.16 o 
 -13   7  21     2028.17     2170.50    188.69 o 
 -11   7  21     1586.17     1391.54    180.63 o 
  -9   7  21     4791.90     4957.62    311.36 o 
  -7   7  21      252.30      215.46    126.15 o 
  -5   7  21     1228.23     1278.07    195.72 o 
  -3   7  21     3409.01     3065.80    264.86 o 
  -1   7  21      133.08      294.30    133.20 o 
   1   7  21     2253.54     2338.20    245.21 o 
   3   7  21      245.61      438.14    145.34 o 
   5   7  21     2224.44     2128.70    239.88 o 
   7   7  21       27.11       12.24    152.27 o 
   9   7  21     2064.08     2771.86    353.29 o 
  11   7  21        9.22        0.00    154.46 o 
 -18   8  21       86.96      181.56    110.88 o 
 -16   8  21        4.50       53.30    111.10 o 
 -14   8  21      818.32      715.28    160.36 o 
 -12   8  21       54.65       40.70    103.72 o 
 -10   8  21      891.00      921.15    156.08 o 
  -8   8  21      186.55      149.89    125.31 o 
  -6   8  21      987.66     1090.35    200.89 o 
  -4   8  21       51.41       21.47    115.02 o 
  -2   8  21     2569.26     2361.92    253.28 o 
   0   8  21       73.25      157.80    141.14 o 
   2   8  21      431.39      532.46    162.47 o 
   4   8  21      391.46      565.25    170.46 o 
   6   8  21       61.75      135.67    185.09 o 
   8   8  21      966.35      898.53    247.88 o 
  10   8  21        6.67        0.00    151.84 o 
 -15   9  21       44.92      128.35    127.62 o 
 -13   9  21      190.81      167.26    128.15 o 
 -11   9  21        2.48        0.00    110.99 o 
  -9   9  21      105.34      107.45    141.49 o 
  -7   9  21       53.38        0.00    126.48 o 
  -5   9  21      414.94      614.62    174.71 o 
  -3   9  21      254.71      159.46    140.29 o 
  -1   9  21      455.11      742.89    218.61 o 
   1   9  21      162.48       88.38    147.99 o 
   3   9  21      254.35      232.12    147.08 o 
   5   9  21      714.64      809.75    201.54 o 
   7   9  21        8.22        0.00    195.54 o 
 -10  10  21      558.18      451.78    180.64 o 
  -8  10  21       56.77      165.54    146.35 o 
  -6  10  21      379.68      314.09    155.53 o 
  -4  10  21      493.84      649.44    188.76 o 
  -2  10  21      973.97      982.00    229.43 o 
   0  10  21        5.99        0.00    139.99 o 
   2  10  21     1172.07     1109.07    224.28 o 
 -24   0  22      734.40      538.61    236.66 o 
 -22   0  22      126.90      186.31    194.47 o 
 -20   0  22     1411.64     1372.87    268.74 o 
 -18   0  22       74.77        1.96    142.90 o 
 -16   0  22     1212.63     1392.51    377.82 o 
 -14   0  22       52.57      275.08    159.36 o 
 -12   0  22     2902.54     2956.81    300.11 o 
 -10   0  22     1837.93     1621.51    233.79 o 
  -8   0  22     6223.71     5846.47    596.56 o 
  -6   0  22      536.59      517.31    175.65 o 
  -4   0  22    15222.26    13380.01   2117.78 o 
  -2   0  22      328.32      279.35     97.70 o 
   0   0  22     5982.31     5093.96    316.14 o 
   2   0  22      661.55     1030.06    184.74 o 
   4   0  22      696.85     1036.04    194.47 o 
   6   0  22     2544.27     2661.15    269.23 o 
   8   0  22     1257.91     1378.71    218.95 o 
  10   0  22     3485.57     3140.13    297.23 o 
  12   0  22        0.57        0.00    198.85 o 
  14   0  22     1003.22     1319.06    384.45 o 
  16   0  22      528.15      815.30    351.31 o 
 -23   1  22      190.93      145.16    135.96 o 
 -21   1  22        1.46       22.62    118.46 o 
 -19   1  22       70.86       82.86    112.68 o 
 -17   1  22      494.87      476.20    127.12 o 
 -15   1  22      520.98      415.04    123.16 o 
 -13   1  22      709.86      722.23    136.84 o 
 -11   1  22       71.21      102.10     96.13 o 
  -9   1  22     1298.66     1260.62    150.95 o 
  -7   1  22      129.27      240.61     95.25 o 
  -5   1  22     1800.37     1969.14    142.55 o 
  -3   1  22       22.89       22.80     62.14 o 
  -1   1  22     1422.20     1789.94    183.11 o 
   1   1  22      322.03      406.61    100.45 o 
   3   1  22       39.70        0.00     67.93 o 
   5   1  22       88.18      123.94     71.92 o 
   7   1  22       19.75       57.68     69.88 o 
   9   1  22       72.95      118.19    108.24 o 
  11   1  22     2352.20     2749.08    252.05 o 
  13   1  22       43.92        0.00    112.21 o 
  15   1  22      206.06      250.79    222.05 o 
 -24   2  22      418.98      368.38    186.56 o 
 -22   2  22       35.70        0.00    111.07 o 
 -20   2  22     1114.60     1268.31    184.03 o 
 -18   2  22       82.49      156.98    119.70 o 
 -16   2  22     1091.62     1171.95    169.67 o 
 -14   2  22      212.47      304.85    107.91 o 
 -12   2  22     2920.23     3376.49    223.40 o 
 -10   2  22       15.57       89.55     89.36 o 
  -8   2  22     1018.61      924.92    135.16 o 
  -6   2  22      798.00      729.51    106.67 o 
  -4   2  22     2029.29     1997.31    142.66 o 
  -2   2  22      334.87      253.22     92.51 o 
   0   2  22     1128.54     1119.76    257.89 o 
   2   2  22     2162.05     1796.37    176.04 o 
   4   2  22      337.62      454.09    105.14 o 
   6   2  22      677.65      986.72    161.86 o 
   8   2  22       31.84        3.96     97.09 o 
  10   2  22     1626.96     1843.73    217.06 o 
  12   2  22       39.85        0.00    102.76 o 
  14   2  22      689.27      836.95    183.28 o 
  16   2  22      150.88      150.76    138.67 o 
 -23   3  22      576.29      593.59    155.08 o 
 -21   3  22      860.24      968.34    186.05 o 
 -19   3  22     1049.47      985.02    169.78 o 
 -17   3  22     1799.56     1723.92    197.71 o 
 -15   3  22      773.26      788.07    154.21 o 
 -13   3  22      406.27      308.42    115.53 o 
 -11   3  22     1415.46     1232.76    159.86 o 
  -9   3  22     1976.34     2101.73    157.50 o 
  -7   3  22      967.19     1081.08    124.77 o 
  -5   3  22      822.21     1012.52    129.75 o 
  -3   3  22      161.68      111.55     70.66 o 
  -1   3  22       29.88       28.34     78.86 o 
   1   3  22      500.46      772.89    145.73 o 
   3   3  22     2336.16     2969.40    297.38 o 
   5   3  22      246.93      196.83    116.52 o 
   7   3  22     2127.72     1900.83    211.14 o 
   9   3  22      787.28      611.39    157.54 o 
  11   3  22      633.47      558.86    161.91 o 
  13   3  22      105.57      289.76    141.20 o 
  15   3  22       18.74       37.86    131.35 o 
 -22   4  22      117.31      147.41    125.61 o 
 -20   4  22       12.07      142.32    128.89 o 
 -18   4  22      668.59      662.94    157.83 o 
 -16   4  22        2.23        0.00    103.74 o 
 -14   4  22      580.71      545.02    128.00 o 
 -12   4  22        4.81        0.00     74.47 o 
 -10   4  22      434.42      439.58    104.40 o 
  -8   4  22       49.16       95.25     80.25 o 
  -6   4  22      159.76      117.62     71.80 o 
  -4   4  22       24.02       32.74     77.39 o 
  -2   4  22      137.36      259.64    117.20 o 
   0   4  22       18.76       13.35     99.35 o 
   2   4  22      598.81      922.79    207.59 o 
   4   4  22      916.85     1019.63    215.45 o 
   6   4  22      174.23      199.18    140.15 o 
   8   4  22      418.37      547.57    152.80 o 
  10   4  22      184.85      217.44    128.95 o 
  12   4  22        1.75      144.92    131.45 o 
  14   4  22       22.30       89.76    132.40 o 
 -21   5  22      532.60      419.67    150.96 o 
 -19   5  22      436.47      234.13    134.73 o 
 -17   5  22       22.10        0.00    103.53 o 
 -15   5  22        8.26        0.00     96.32 o 
 -13   5  22     1155.20     1453.98    157.79 o 
 -11   5  22      681.12      744.79    126.04 o 
  -9   5  22      315.29      332.91     99.79 o 
  -7   5  22      130.12      104.99     81.43 o 
  -5   5  22      426.55      505.08    141.43 o 
  -3   5  22       45.91        0.00     99.02 o 
  -1   5  22       49.96      142.27    108.95 o 
   1   5  22     1933.94     1826.90    208.24 o 
   3   5  22      207.49      198.95    151.84 o 
   5   5  22        4.07       91.09    144.39 o 
   7   5  22      540.43      715.87    206.23 o 
   9   5  22       53.18       29.51    145.07 o 
  11   5  22      104.70      166.70    138.43 o 
  13   5  22       56.46        0.00    123.14 o 
 -20   6  22      833.13      769.69    177.55 o 
 -18   6  22        0.97        0.00    115.46 o 
 -16   6  22       20.84       31.53    102.04 o 
 -14   6  22     1013.01     1156.74    154.38 o 
 -12   6  22      874.03      935.25    142.32 o 
 -10   6  22      507.99      423.68     89.48 o 
  -8   6  22     1259.64      995.68    154.87 o 
  -6   6  22      693.46      811.54    171.25 o 
  -4   6  22     1653.78     1967.94    224.62 o 
  -2   6  22       25.30        5.75    102.05 o 
   0   6  22        8.84       27.06    107.59 o 
   2   6  22       57.69       65.14    106.28 o 
   4   6  22        3.70       26.51    138.51 o 
   6   6  22      340.33      418.42    186.78 o 
   8   6  22       62.94       98.85    161.24 o 
  10   6  22      154.97      102.19    167.95 o 
  12   6  22        1.20      146.20    166.34 o 
 -19   7  22      470.81      438.03    155.03 o 
 -17   7  22       33.61        0.00    106.65 o 
 -15   7  22        3.83       57.29    102.81 o 
 -13   7  22      337.97      231.78    123.12 o 
 -11   7  22       28.68        0.00    103.08 o 
  -9   7  22      901.46      979.33    191.96 o 
  -7   7  22       67.74       56.24    122.59 o 
  -5   7  22      183.21      106.44    121.98 o 
  -3   7  22       70.20        0.00    115.11 o 
  -1   7  22      784.02      923.98    184.89 o 
   1   7  22       14.19      143.41    125.82 o 
   3   7  22       75.32        0.00    110.98 o 
   5   7  22       13.31        0.00    143.27 o 
   7   7  22      401.52      572.28    215.45 o 
   9   7  22        0.71        0.00    157.51 o 
 -16   8  22      207.72      224.07    135.02 o 
 -14   8  22       90.18      266.64    125.41 o 
 -12   8  22      397.81      235.16    129.69 o 
 -10   8  22      316.35      387.29    125.14 o 
  -8   8  22      134.72       60.58    123.50 o 
  -6   8  22      132.95      199.07    135.06 o 
  -4   8  22      120.55        0.00    110.68 o 
  -2   8  22       53.93        1.07    126.17 o 
   0   8  22       61.00      107.21    138.03 o 
   2   8  22       60.18       79.37    138.67 o 
   4   8  22       16.34       11.21    136.46 o 
   6   8  22        3.12        0.00    149.98 o 
   8   8  22       11.70        0.00    160.43 o 
 -13   9  22      268.58      194.57    131.51 o 
 -11   9  22      303.30      199.32    158.82 o 
  -9   9  22     1159.10     1381.55    234.74 o 
  -7   9  22       19.64       75.87    146.79 o 
  -5   9  22     1577.80     1708.22    246.72 o 
  -3   9  22      195.70      348.57    162.42 o 
  -1   9  22     2796.24     2984.21    298.52 o 
   1   9  22        9.21       56.18    143.35 o 
   3   9  22      803.20      781.92    194.92 o 
   5   9  22       93.54       53.63    152.80 o 
  -6  10  22       58.06       19.39    141.49 o 
  -4  10  22       87.18      146.14    155.03 o 
 -23   1  23      289.07      462.71    156.85 o 
 -21   1  23       49.74      120.16    129.82 o 
 -19   1  23     1245.51     1271.54    185.14 o 
 -17   1  23       55.08      163.24    117.93 o 
 -15   1  23      575.66      610.87    136.87 o 
 -13   1  23      210.60      110.85    101.15 o 
 -11   1  23     4296.30     3876.65    304.24 o 
  -9   1  23     2853.23     2807.69    362.60 o 
  -7   1  23     2367.71     2184.39    180.04 o 
  -5   1  23      225.53      290.55     97.13 o 
  -3   1  23      901.37      813.45    123.69 o 
  -1   1  23      313.70      706.54    139.94 o 
   1   1  23      361.83      389.22    120.68 o 
   3   1  23       87.50       65.81     80.87 o 
   5   1  23        5.97       32.08     73.64 o 
   7   1  23       82.57      123.76     79.46 o 
   9   1  23       67.32      260.90    124.26 o 
  11   1  23      660.56      765.49    174.22 o 
  13   1  23       34.44        0.00    110.52 o 
  15   1  23      152.15      132.74    184.74 o 
 -22   2  23      269.48      295.59    142.98 o 
 -20   2  23       23.65        2.21    117.31 o 
 -18   2  23     1391.13     1623.77    202.43 o 
 -16   2  23      803.87      935.18    160.38 o 
 -14   2  23       69.87      157.09    108.78 o 
 -12   2  23      737.41      580.54    134.42 o 
 -10   2  23      280.31      295.28    110.46 o 
  -8   2  23     1862.40     1728.74    171.78 o 
  -6   2  23      901.05      938.86    119.67 o 
  -4   2  23      899.67     1004.15    133.06 o 
  -2   2  23      116.06      210.52     96.56 o 
   0   2  23     1425.74     1463.87    204.90 o 
   2   2  23       37.17      122.37     91.69 o 
   4   2  23     1953.14     2070.58    205.52 o 
   6   2  23      506.50      284.24    179.48 o 
   8   2  23      456.48      542.78    151.04 o 
  10   2  23       23.16       54.53    109.53 o 
  12   2  23      277.91      211.85    142.64 o 
  14   2  23        1.30       15.87    126.06 o 
 -21   3  23      116.85       72.11    126.37 o 
 -19   3  23        0.75        0.00    120.81 o 
 -17   3  23       31.87      100.02    114.86 o 
 -15   3  23       46.97       51.82    103.75 o 
 -13   3  23       41.20      159.68    108.57 o 
 -11   3  23        4.24       53.40     95.44 o 
  -9   3  23       16.11      106.74     95.63 o 
  -7   3  23      172.86      201.09     91.25 o 
  -5   3  23      146.87      139.19     89.22 o 
  -3   3  23     1210.99      893.39    163.06 o 
  -1   3  23      251.71      114.66     88.56 o 
   1   3  23      474.38      596.03    175.72 o 
   3   3  23        2.98        1.25    124.14 o 
   5   3  23      366.29      586.83    180.40 o 
   7   3  23      107.70      280.62    126.85 o 
   9   3  23     1070.05     1277.43    202.90 o 
  11   3  23      221.98      254.67    141.30 o 
  13   3  23       46.84       71.43    132.63 o 
 -22   4  23      813.37      867.71    181.71 o 
 -20   4  23      144.27      130.44    138.01 o 
 -18   4  23      599.08      623.62    155.79 o 
 -16   4  23      744.46      882.10    161.00 o 
 -14   4  23      877.49      872.42    156.07 o 
 -12   4  23     2717.21     2633.06    319.05 o 
 -10   4  23      521.39      432.63    108.16 o 
  -8   4  23     2043.45     2648.11    187.92 o 
  -6   4  23     2316.44     1890.08    278.13 o 
  -4   4  23      694.08      528.24    120.35 o 
  -2   4  23     1234.63     1698.87    197.55 o 
   0   4  23      761.75      617.64    144.18 o 
   2   4  23      123.38      202.17    145.30 o 
   4   4  23     1144.27     1335.89    241.35 o 
   6   4  23        0.74        0.00    123.61 o 
   8   4  23     1864.89     2137.43    301.63 o 
  10   4  23      306.77      217.75    143.91 o 
  12   4  23      492.38      415.58    161.88 o 
 -21   5  23      546.05      534.21    164.03 o 
 -19   5  23      544.54      644.42    164.24 o 
 -17   5  23       79.90      160.51    123.41 o 
 -15   5  23       49.30        0.00     99.72 o 
 -13   5  23      104.43       19.38     90.54 o 
 -11   5  23     3931.80     3799.48    216.39 o 
  -9   5  23        4.53        0.00     85.71 o 
  -7   5  23     3995.42     3837.76    431.23 o 
  -5   5  23       53.07      216.59    124.52 o 
  -3   5  23     2290.90     2374.65    231.87 o 
  -1   5  23       16.40       24.16    110.45 o 
   1   5  23     1357.59     1815.02    213.99 o 
   3   5  23      181.63      314.62    162.42 o 
   5   5  23      574.63      841.77    219.65 o 
   7   5  23      812.52      689.07    217.91 o 
   9   5  23      789.00      850.90    246.03 o 
  11   5  23     1427.28     1365.52    283.30 o 
 -18   6  23       71.61       29.14    127.33 o 
 -16   6  23        5.22       34.84    123.00 o 
 -14   6  23      895.26      960.02    148.93 o 
 -12   6  23        2.63       74.04     95.36 o 
 -10   6  23      647.11      756.89    150.96 o 
  -8   6  23      424.64      332.33    141.18 o 
  -6   6  23      426.74      485.68    149.07 o 
  -4   6  23      501.23      702.09    170.26 o 
  -2   6  23      346.17      434.54    144.05 o 
   0   6  23       30.02       15.59    107.70 o 
   2   6  23        0.25       48.90    142.90 o 
   4   6  23       30.39        2.14    145.07 o 
   6   6  23       59.36        0.00    155.71 o 
   8   6  23       60.94       28.97    222.05 o 
  10   6  23       56.00       39.77    164.05 o 
 -17   7  23       33.12        0.00    127.27 o 
 -15   7  23     1270.90     1396.15    197.75 o 
 -13   7  23      233.78      276.76    134.30 o 
 -11   7  23      602.42      587.89    143.78 o 
  -9   7  23        1.02        0.00    117.44 o 
  -7   7  23     2328.55     2834.17    289.69 o 
  -5   7  23      553.00      434.72    153.87 o 
  -3   7  23     2637.41     2839.39    271.55 o 
  -1   7  23      195.71      300.03    141.98 o 
   1   7  23     1680.75     1729.17    232.55 o 
   3   7  23      573.53      658.70    223.66 o 
   5   7  23      213.91      358.24    205.59 o 
   7   7  23      620.52      970.71    253.87 o 
   9   7  23      937.97     1121.13    278.85 o 
 -14   8  23       95.17        0.00    112.03 o 
 -12   8  23      282.09      389.72    136.03 o 
 -10   8  23       66.89      172.27    138.90 o 
  -8   8  23      863.14      719.13    219.52 o 
  -6   8  23       38.32        0.00    129.69 o 
  -4   8  23      430.87      437.52    166.01 o 
  -2   8  23       32.92        0.00    130.89 o 
   0   8  23      957.87      953.11    204.92 o 
   2   8  23        0.35        4.08    135.65 o 
   4   8  23      724.67      662.27    246.03 o 
   6   8  23       20.40       90.84    166.34 o 
  -9   9  23       52.12        0.00    131.99 o 
  -7   9  23      100.84      239.99    152.69 o 
  -5   9  23        8.81       93.35    148.97 o 
  -3   9  23      702.54      734.15    200.02 o 
  -1   9  23       19.13       80.57    149.59 o 
   1   9  23      508.87      596.15    190.82 o 
 -22   0  24      108.30       68.09    178.22 o 
 -20   0  24     1284.70     1334.57    281.22 o 
 -18   0  24      984.14      826.60    229.52 o 
 -16   0  24      555.46      664.27    217.91 o 
 -14   0  24      307.23      426.54    205.48 o 
 -12   0  24      488.34      663.61    218.74 o 
 -10   0  24     6965.50     6593.98    957.81 o 
  -8   0  24      153.66      216.70    150.98 o 
  -6   0  24     3807.47     3919.55    319.80 o 
  -4   0  24      511.46      649.59    265.14 o 
  -2   0  24     5341.07     5090.63    510.39 o 
   0   0  24     1526.86     1703.51    351.31 o 
   2   0  24     2406.49     2515.66    266.67 o 
   4   0  24     1099.46     1033.53    204.79 o 
   6   0  24      599.40      422.58    170.64 o 
   8   0  24      185.19      224.31    147.58 o 
  10   0  24      963.55     1325.69    357.94 o 
  12   0  24      117.85       46.40    205.48 o 
 -21   1  24       52.82        0.00    110.94 o 
 -19   1  24        5.27       14.71    118.97 o 
 -17   1  24      555.17      661.46    150.73 o 
 -15   1  24       41.25        0.00     98.88 o 
 -13   1  24       27.34       73.25     97.22 o 
 -11   1  24      394.24      480.41    126.47 o 
  -9   1  24      289.20      282.38    115.86 o 
  -7   1  24      726.55      602.37    129.39 o 
  -5   1  24       17.91       23.60    108.73 o 
  -3   1  24      229.38      230.44    158.53 o 
  -1   1  24      136.70        0.00    112.81 o 
   1   1  24       26.62        0.00     93.94 o 
   3   1  24     1110.43     1129.61    147.80 o 
   5   1  24      879.79      982.20    180.82 o 
   7   1  24      853.54     1182.01    180.34 o 
   9   1  24     1879.40     1808.11    221.51 o 
  11   1  24      147.87      317.71    140.84 o 
  13   1  24       39.53        0.00    163.98 o 
 -22   2  24       77.53      105.24    133.94 o 
 -20   2  24      485.31      508.60    153.04 o 
 -18   2  24      454.75      208.54    147.34 o 
 -16   2  24       59.62      110.02    113.44 o 
 -14   2  24     1128.27      948.29    160.42 o 
 -12   2  24       48.41       98.78    100.57 o 
 -10   2  24      419.22      621.87    131.87 o 
  -8   2  24      377.90      347.02    116.27 o 
  -6   2  24     2052.23     2382.17    225.77 o 
  -4   2  24     1269.82     1428.19    156.30 o 
  -2   2  24     1047.02      922.80    164.35 o 
   0   2  24      174.27      154.52    105.81 o 
   2   2  24     4310.37     4098.98    331.89 o 
   4   2  24      767.71      821.25    206.64 o 
   6   2  24      682.54     1047.23    193.74 o 
   8   2  24      502.10      543.09    154.56 o 
  10   2  24      233.31      339.44    149.15 o 
  12   2  24      322.15      380.99    154.45 o 
 -21   3  24      619.79      597.41    161.65 o 
 -19   3  24       69.23      127.58    133.92 o 
 -17   3  24      637.14      514.19    143.47 o 
 -15   3  24      231.49      256.44    126.14 o 
 -13   3  24     1565.79     1555.04    185.99 o 
 -11   3  24      974.28      828.18    146.92 o 
  -9   3  24     1349.84     1353.40    167.33 o 
  -7   3  24     1221.79     1256.85    184.24 o 
  -5   3  24      879.97      902.55    140.35 o 
  -3   3  24      190.87      235.64     90.89 o 
  -1   3  24      801.20     1080.87    175.25 o 
   1   3  24     1535.82     1629.46    249.93 o 
   3   3  24      907.78     1048.07    231.69 o 
   5   3  24      560.62      530.44    191.48 o 
   7   3  24      132.04      232.37    165.94 o 
   9   3  24     1056.82     1247.05    205.70 o 
  11   3  24       89.60      279.14    147.94 o 
 -20   4  24      149.99      156.69    133.43 o 
 -18   4  24      419.15      547.38    157.18 o 
 -16   4  24       12.42        0.61    114.42 o 
 -14   4  24        8.21        0.00    105.76 o 
 -12   4  24      208.54      203.39    118.87 o 
 -10   4  24       44.05       84.26    103.79 o 
  -8   4  24       35.72       81.89    103.41 o 
  -6   4  24      590.68      500.20    114.30 o 
  -4   4  24       18.18      135.32    114.76 o 
  -2   4  24      217.25      174.26    120.14 o 
   0   4  24       82.12        0.00    121.59 o 
   2   4  24       24.00        9.89    140.15 o 
   4   4  24       93.31      156.07    151.29 o 
   6   4  24        3.14        0.00    143.27 o 
   8   4  24       66.83      325.72    184.74 o 
  10   4  24       19.59        0.00    147.58 o 
 -19   5  24        2.91       21.50    128.84 o 
 -17   5  24        4.04        0.00    116.01 o 
 -15   5  24       60.28        0.00    103.76 o 
 -13   5  24      497.50      389.33    136.17 o 
 -11   5  24       14.65       91.03     97.20 o 
  -9   5  24      518.20      418.70    117.12 o 
  -7   5  24        9.24       48.23    120.09 o 
  -5   5  24     2517.21     2189.50    235.71 o 
  -3   5  24       62.91       99.29    119.96 o 
  -1   5  24        7.45        0.00    110.11 o 
   1   5  24      350.93      736.61    217.61 o 
   3   5  24      172.84        0.00    133.52 o 
   5   5  24        4.27       74.72    159.08 o 
   7   5  24        5.45       82.86    168.73 o 
   9   5  24      189.73      166.22    212.11 o 
 -18   6  24       68.17      141.53    133.10 o 
 -16   6  24       23.89        0.72    118.34 o 
 -14   6  24     1783.34     1780.40    213.32 o 
 -12   6  24       44.63       81.13    115.13 o 
 -10   6  24      549.56      541.25    165.28 o 
  -8   6  24       17.12        0.00    119.29 o 
  -6   6  24     1930.31     1434.68    215.51 o 
  -4   6  24      361.28      430.03    150.57 o 
  -2   6  24       42.89       54.94    112.29 o 
   0   6  24       12.49        0.00    111.60 o 
   2   6  24      596.42      782.43    224.83 o 
   4   6  24       44.24      143.37    170.64 o 
   6   6  24      161.26      236.36    184.74 o 
   8   6  24       70.02       68.21    159.22 o 
 -15   7  24      109.02      163.00    129.81 o 
 -13   7  24      567.93      548.67    156.39 o 
 -11   7  24      107.83      129.75    142.87 o 
  -9   7  24       65.59      121.01    133.38 o 
  -7   7  24      303.79      235.37    142.45 o 
  -5   7  24        6.72       98.75    132.67 o 
  -3   7  24      132.69       88.81    134.64 o 
  -1   7  24        5.06       92.71    138.39 o 
   1   7  24      233.26      194.04    140.44 o 
   3   7  24      164.28      365.12    196.69 o 
   5   7  24      277.79      266.10    194.13 o 
 -12   8  24        0.83        0.00    131.84 o 
 -10   8  24      113.26       76.83    139.70 o 
  -8   8  24       68.03       72.57    142.23 o 
  -6   8  24      420.15      489.92    178.24 o 
  -4   8  24      117.93       40.77    142.85 o 
  -2   8  24      253.29      328.86    164.30 o 
   0   8  24      134.63      103.15    146.41 o 
   2   8  24      120.78       21.21    184.68 o 
 -21   1  25       20.29        0.00    110.77 o 
 -19   1  25       18.63        0.00    123.16 o 
 -17   1  25      277.60      322.43    134.17 o 
 -15   1  25       29.15        0.00    102.40 o 
 -13   1  25      815.54      745.90    153.25 o 
 -11   1  25      126.94       62.08    102.16 o 
  -9   1  25     1906.09     1633.88    180.51 o 
  -7   1  25       21.12      114.98    102.41 o 
  -5   1  25      840.92      875.20    171.06 o 
  -3   1  25      325.96      401.82    184.74 o 
  -1   1  25     1322.10     1434.11    250.46 o 
   1   1  25        8.78        2.08    108.79 o 
   3   1  25      242.83      288.35    129.10 o 
   5   1  25        0.90        0.00    108.22 o 
   7   1  25      254.91      249.65    130.31 o 
   9   1  25       30.68        0.00    108.84 o 
  11   1  25       42.18       16.94    133.63 o 
 -20   2  25      144.24      263.58    141.73 o 
 -18   2  25        4.06       43.91    118.74 o 
 -16   2  25      945.78      881.73    169.56 o 
 -14   2  25      152.16      176.91    115.54 o 
 -12   2  25      718.38      643.11    145.37 o 
 -10   2  25      200.30      255.50    116.10 o 
  -8   2  25     1257.89     1525.07    172.61 o 
  -6   2  25      180.65      187.78    129.16 o 
  -4   2  25     1035.49     1391.64    191.82 o 
  -2   2  25      716.02      966.00    173.23 o 
   0   2  25      452.45      661.05    152.00 o 
   2   2  25      401.04      509.73    187.71 o 
   4   2  25      401.01      573.73    186.33 o 
   6   2  25     1544.35     1826.95    282.14 o 
   8   2  25       86.86       50.92    126.17 o 
  10   2  25      163.86      246.54    142.84 o 
 -19   3  25       15.03      108.65    132.59 o 
 -17   3  25       86.10       40.83    118.51 o 
 -15   3  25       84.14       94.59    116.01 o 
 -13   3  25       27.47       47.83    104.84 o 
 -11   3  25       26.65       19.59    108.22 o 
  -9   3  25      162.26      215.67    113.21 o 
  -7   3  25       69.06      184.93    126.85 o 
  -5   3  25      128.57       74.09    100.88 o 
  -3   3  25        1.54        0.00     80.28 o 
  -1   3  25       23.57       88.38    134.84 o 
   1   3  25        8.42      118.71    152.76 o 
   3   3  25        8.65        0.00    128.99 o 
   5   3  25       42.30        0.00    152.27 o 
   7   3  25      429.52      391.73    188.74 o 
   9   3  25        2.13      194.71    168.54 o 
  11   3  25      247.74      224.60    149.24 o 
 -18   4  25        2.15      125.25    131.92 o 
 -16   4  25      579.38      568.33    156.65 o 
 -14   4  25      476.44      436.72    140.52 o 
 -12   4  25      924.66      937.82    169.44 o 
 -10   4  25      233.65      272.56    117.48 o 
  -8   4  25     2015.11     1929.10    228.23 o 
  -6   4  25       43.24        0.69     92.13 o 
  -4   4  25     1101.03     1020.88    182.56 o 
  -2   4  25      262.21      366.43    174.12 o 
   0   4  25     1707.14     1874.65    284.07 o 
   2   4  25      746.32      815.58    219.69 o 
   4   4  25      932.36     1175.87    255.15 o 
   6   4  25      383.21      390.46    200.89 o 
   8   4  25      254.13      165.54    177.92 o 
  10   4  25      412.12      742.38    234.35 o 
 -17   5  25      672.99      744.37    170.71 o 
 -15   5  25        6.72      101.66    123.23 o 
 -13   5  25     1124.19      939.42    199.96 o 
 -11   5  25      799.04      958.92    168.19 o 
  -9   5  25      690.09      835.73    185.55 o 
  -7   5  25       85.95      124.43    125.01 o 
  -5   5  25     1794.02     1853.04    231.78 o 
  -3   5  25        7.43       15.74    118.28 o 
  -1   5  25      921.05     1058.48    245.23 o 
   1   5  25      138.76      174.04    162.25 o 
   3   5  25     2071.02     2536.03    354.62 o 
   5   5  25       27.71        0.00    154.67 o 
   7   5  25     1415.77     1671.92    306.76 o 
 -16   6  25       86.63      181.16    143.85 o 
 -14   6  25      562.56      456.73    154.81 o 
 -12   6  25        5.81       92.55    139.66 o 
 -10   6  25      136.66        0.00    127.98 o 
  -8   6  25      116.28      237.09    147.13 o 
  -6   6  25        0.53       32.40    126.75 o 
  -4   6  25      239.10      224.47    142.64 o 
  -2   6  25        5.96       66.75    131.45 o 
   0   6  25      251.23      179.15    205.48 o 
   2   6  25       36.28      115.70    154.46 o 
   4   6  25        2.55       47.21    152.27 o 
   6   6  25       27.54        0.00    152.76 o 
 -13   7  25       98.10      172.90    132.80 o 
 -11   7  25       63.91      159.16    152.80 o 
  -9   7  25      739.48      674.96    186.47 o 
  -7   7  25      669.95      715.60    189.24 o 
  -5   7  25     2350.31     1915.72    249.73 o 
  -3   7  25       42.35      124.24    145.86 o 
  -1   7  25     1255.97     1433.42    225.59 o 
   1   7  25        0.48        0.00    134.96 o 
   3   7  25      940.11     1529.93    297.60 o 
  -6   8  25      285.74      494.11    179.78 o 
  -4   8  25        2.56        0.00    143.58 o 
  -2   8  25       34.42      141.89    151.77 o 
 -20   0  26       23.41       23.20    168.73 o 
 -18   0  26      405.06      516.74    226.99 o 
 -16   0  26      458.84      575.14    211.37 o 
 -14   0  26      377.84      372.65    190.63 o 
 -12   0  26     1221.64      888.34    235.82 o 
 -10   0  26     3306.98     2957.69    715.87 o 
  -8   0  26      488.66      794.29    207.59 o 
  -6   0  26     2267.58     2465.77    437.48 o 
  -4   0  26      453.00      397.71    271.77 o 
  -2   0  26     1364.49     1663.74    384.45 o 
   0   0  26     1367.77     1425.11    364.56 o 
   2   0  26       24.90       79.54    231.99 o 
   4   0  26     2277.46     2485.66    424.22 o 
   6   0  26      659.66      854.11    226.99 o 
   8   0  26      560.71      649.59    311.54 o 
  10   0  26      754.59      894.84    371.19 o 
 -19   1  26        7.48        0.00    117.98 o 
 -17   1  26       17.56        0.00    114.60 o 
 -15   1  26       58.10      107.52    116.27 o 
 -13   1  26      115.90       52.57    111.15 o 
 -11   1  26      897.53     1172.40    171.84 o 
  -9   1  26      119.78      110.36    109.46 o 
  -7   1  26      658.34      487.46    160.12 o 
  -5   1  26       49.70       49.81    154.46 o 
  -3   1  26       55.37      173.53    156.96 o 
  -1   1  26        3.90       43.08    159.36 o 
   1   1  26       84.52       28.72    165.71 o 
   3   1  26      256.69      388.75    137.46 o 
   5   1  26      798.91      780.44    217.61 o 
   7   1  26      149.02        0.00    114.30 o 
   9   1  26       10.22       41.94    127.53 o 
 -18   2  26      224.87      353.52    145.63 o 
 -16   2  26      207.52       46.07    120.80 o 
 -14   2  26      274.95      329.52    127.91 o 
 -12   2  26       46.43      132.82    111.35 o 
 -10   2  26      411.11      569.96    136.33 o 
  -8   2  26      101.98      194.05    130.40 o 
  -6   2  26      219.05      193.34    134.80 o 
  -4   2  26      411.46      683.17    210.76 o 
  -2   2  26      391.23      624.69    210.76 o 
   0   2  26     1831.29     1711.78    213.84 o 
   2   2  26     1550.06     1810.14    278.14 o 
   4   2  26      430.71      401.95    175.34 o 
   6   2  26      117.90      320.35    182.97 o 
   8   2  26     1076.71     1151.46    251.93 o 
 -17   3  26        0.54      131.53    130.56 o 
 -15   3  26      546.44      498.62    150.73 o 
 -13   3  26       22.14        0.00    104.80 o 
 -11   3  26      640.28      666.77    142.77 o 
  -9   3  26      274.12      296.54    146.73 o 
  -7   3  26      495.86      580.06    168.12 o 
  -5   3  26       32.47       27.84    118.25 o 
  -3   3  26      526.45      408.13    189.44 o 
  -1   3  26      138.92       30.17    155.71 o 
   1   3  26     1363.43     1372.00    260.47 o 
   3   3  26      147.33      240.71    163.24 o 
   5   3  26     1437.54     1865.47    299.86 o 
   7   3  26      183.80      192.22    187.48 o 
   9   3  26     1061.11     1166.06    273.92 o 
 -16   4  26       19.81       61.47    128.17 o 
 -14   4  26       36.87        0.00    115.77 o 
 -12   4  26       31.00       14.47    114.97 o 
 -10   4  26       62.09      226.56    139.42 o 
  -8   4  26       64.67       60.69    120.28 o 
  -6   4  26      214.62      102.69    152.81 o 
  -4   4  26      444.66      303.20    134.26 o 
  -2   4  26      169.43      385.94    186.78 o 
   0   4  26        6.96        0.00    275.08 o 
   2   4  26      199.79      316.01    173.23 o 
   4   4  26      368.04      443.63    194.47 o 
   6   4  26       44.58      158.29    173.48 o 
 -15   5  26      176.39      210.79    139.13 o 
 -13   5  26      135.99      136.77    129.96 o 
 -11   5  26      604.54      644.50    179.32 o 
  -9   5  26        0.58       87.64    165.63 o 
  -7   5  26      382.56      306.69    142.87 o 
  -5   5  26       26.30      122.64    139.53 o 
  -3   5  26      285.86      188.19    149.03 o 
  -1   5  26      108.56        0.00    212.11 o 
   1   5  26      700.24      735.03    234.99 o 
   3   5  26      116.83      170.68    188.91 o 
   5   5  26       14.60      139.55    177.37 o 
 -12   6  26      380.51      326.18    197.49 o 
 -10   6  26       53.60      143.22    144.70 o 
  -8   6  26        7.24       73.74    135.07 o 
  -6   6  26      464.13      338.65    190.75 o 
  -4   6  26     1242.79     1064.12    205.84 o 
  -2   6  26       17.25        0.00    127.53 o 
   0   6  26      371.37      367.56    196.69 o 
   2   6  26       13.54       20.44    168.54 o 
  -9   7  26       49.74        0.00    138.57 o 
  -7   7  26      111.06      160.20    158.30 o 
  -5   7  26       99.60        0.00    142.64 o 
  -3   7  26       24.55      108.60    145.17 o 
  -1   7  26       83.74       68.83    181.18 o 
 -17   1  27        5.41       72.83    127.01 o 
 -15   1  27      111.06      111.65    120.71 o 
 -13   1  27      253.76      254.67    128.41 o 
 -11   1  27      271.27      315.80    129.35 o 
  -9   1  27      206.27       33.40    128.57 o 
  -7   1  27      190.64      575.20    210.29 o 
  -5   1  27        9.21      158.54    168.73 o 
  -3   1  27      278.58      400.02    200.89 o 
  -1   1  27      155.68      165.54    177.92 o 
   1   1  27      798.61     1247.99    275.08 o 
   3   1  27       20.21        0.00    225.37 o 
   5   1  27      367.57      543.30    198.83 o 
   7   1  27      169.64       92.70    165.15 o 
 -16   2  27       84.85      146.86    133.34 o 
 -14   2  27      502.83      471.73    147.28 o 
 -12   2  27        9.56        0.00    107.11 o 
 -10   2  27      734.56      772.21    181.18 o 
  -8   2  27       26.38      103.48    136.06 o 
  -6   2  27     1600.66     1691.45    282.84 o 
  -4   2  27       12.23        0.00    149.76 o 
  -2   2  27      527.93      823.13    229.14 o 
   0   2  27      198.55      463.99    278.39 o 
   2   2  27      470.97      660.12    210.29 o 
   4   2  27      227.99      178.97    168.73 o 
   6   2  27      628.16      740.90    227.38 o 
 -15   3  27       73.64      129.33    130.12 o 
 -13   3  27        0.44        0.00    110.40 o 
 -11   3  27       52.92        0.00    115.07 o 
  -9   3  27        5.95       92.23    133.14 o 
  -7   3  27       12.88        0.00    127.77 o 
  -5   3  27      381.59      898.35    235.82 o 
  -3   3  27      200.30      238.62    258.51 o 
  -1   3  27        0.45        0.00    130.58 o 
   1   3  27       40.28       72.22    154.46 o 
   3   3  27        1.61        0.00    158.53 o 
   5   3  27        0.50        0.00    152.27 o 
 -14   4  27      581.01      541.75    163.11 o 
 -12   4  27       72.22      116.47    143.49 o 
 -10   4  27      455.35      357.39    158.82 o 
  -8   4  27      249.81      347.36    192.70 o 
  -6   4  27      551.89      581.96    205.39 o 
  -4   4  27      234.20      603.19    324.79 o 
  -2   4  27     1014.77     1173.30    252.97 o 
   0   4  27        2.52      114.36    163.98 o 
   2   4  27     1142.16     1109.60    251.02 o 
   4   4  27       61.82        0.00    261.82 o 
 -13   5  27      562.70      585.62    181.41 o 
 -11   5  27       80.43      123.19    268.45 o 
  -9   5  27       65.85       43.45    167.95 o 
  -7   5  27        4.35      151.00    168.73 o 
  -5   5  27      412.16      551.60    171.59 o 
  -3   5  27      555.84      750.65    236.38 o 
  -1   5  27       57.46      149.05    168.72 o 
   1   5  27      725.81      923.65    243.18 o 
   3   5  27      109.35      115.04    171.03 o 
  -8   6  27      112.18      135.33    145.07 o 
  -6   6  27       28.05        0.00    123.79 o 
  -4   6  27       60.76      273.24    149.00 o 
  -2   6  27      151.92      107.92    182.61 o 
 -16   0  28      774.59     1019.95    261.97 o 
 -14   0  28        2.63      153.75    179.31 o 
 -12   0  28     1527.35     1475.22    277.43 o 
 -10   0  28       75.31       25.19    163.84 o 
  -8   0  28      910.63     1411.86    410.96 o 
  -6   0  28        0.86       99.43    238.62 o 
  -4   0  28      355.93      238.62    271.77 o 
  -2   0  28      840.77     1299.17    371.19 o 
   0   0  28     1302.55     1955.39    424.22 o 
   2   0  28      644.02      629.70    331.42 o 
   4   0  28      806.89     1431.74    391.08 o 
 -15   1  28      242.21      376.56    149.01 o 
 -13   1  28      103.36        0.00    111.78 o 
 -11   1  28      105.78      243.07    128.17 o 
  -9   1  28       73.31      100.59    138.39 o 
  -7   1  28       12.58        7.20    163.24 o 
  -5   1  28       11.34       65.93    173.23 o 
  -3   1  28      112.82        0.00    166.34 o 
  -1   1  28      337.47      427.65    255.19 o 
   1   1  28       17.27      105.69    171.03 o 
   3   1  28      323.75      536.90    311.54 o 
   5   1  28       78.43      139.20    238.62 o 
 -14   2  28       20.17        0.00    122.81 o 
 -12   2  28      432.64      446.79    144.18 o 
 -10   2  28       14.15        0.00    123.21 o 
  -8   2  28      131.38      149.29    141.39 o 
  -6   2  28       25.15        0.00    170.40 o 
  -4   2  28      504.15     1120.68    264.54 o 
  -2   2  28      115.10      351.31    304.91 o 
   0   2  28      517.57      623.07    324.79 o 
   2   2  28       82.95        0.00    231.99 o 
   4   2  28      212.82      358.57    196.19 o 
 -13   3  28      306.84      346.34    146.00 o 
 -11   3  28      101.20      178.44    149.00 o 
  -9   3  28      170.69      125.20    143.72 o 
  -7   3  28      132.80       40.69    142.79 o 
  -5   3  28      459.93      510.39    324.79 o 
  -3   3  28       25.41       33.14    251.88 o 
  -1   3  28      561.39      881.58    357.94 o 
   1   3  28        6.52        0.00    156.96 o 
   3   3  28      532.11      764.03    241.94 o 
 -12   4  28        0.95       69.72    152.69 o 
 -10   4  28        0.27       56.82    147.56 o 
  -8   4  28        1.14       32.64    153.82 o 
  -6   4  28        6.76        0.00    251.88 o 
  -4   4  28        9.15        6.63    251.88 o 
  -2   4  28       53.84       73.10    165.94 o 
   0   4  28       57.39      112.68    168.73 o 
  -7   5  28       46.46        0.00    156.54 o 
  -5   5  28      298.87      961.12    364.56 o 
  -3   5  28        1.35        0.00    173.23 o 
 -11   1  29      402.58      409.08    171.69 o 
  -9   1  29       15.10      143.36    201.38 o 
  -7   1  29       22.96        0.00    175.72 o 
  -5   1  29        7.40       69.85    308.22 o 
  -3   1  29      108.27      202.17    182.79 o 
  -1   1  29       93.90        0.00    162.25 o 
   1   1  29      238.82      397.71    278.39 o 
 -10   2  29      197.34      191.12    162.74 o 
  -8   2  29       65.60       44.59    231.99 o 
  -6   2  29      281.25      497.62    222.30 o 
  -4   2  29      236.51      271.77    278.39 o 
  -2   2  29       34.56      165.71    265.14 o 
   0   2  29      667.90      483.88    304.91 o 
  -9   3  29       26.37       75.86    145.13 o 
  -7   3  29       22.54       39.77    225.37 o 
  -5   3  29      409.55      563.42    324.79 o 
  -3   3  29       67.14      139.20    238.62 o 
  -1   3  29       81.83      285.02    278.39 o 
                                                 
